# Supplementary material for: Rare genetic variants affecting urine metabolite levels link population variation to inborn errors of metabolism
Source: Nat Commun. 2021 Feb 11;12:964. doi: 10.1038/s41467-020-20877-8 (PMC7878905; doi:10.1038/s41467-020-20877-8)
Supplement: Supplementary file 4 — Supplementary Data 1–12 [file 41467_2020_20877_MOESM4_ESM.xlsx]

## Sheet: SD_overview
Overview of Supplementary Data
Supplementary Data 1	Annotation of all evaluated metabolites.
Supplementary Data 2	Study sample characteristics of GCKD participants
Supplementary Data 3	Statistics of the qualifying variants contributing to significantly metabolite-associated genes.
Supplementary Data 4	Summary statistics for genes associated with urine metabolites at genome-wide significance (P<2.2E-6) in at least one gene-based test (BURDEN/SKAT).
Supplementary Data 5	Summary statistics for genes associated with a ratio of urine fatty acid or amino acid concentrations at suggestive significance (P<2.2E-6) in at least one gene-based test (BURDEN/SKAT) and with p-gain >537,140.
Supplementary Data 6	Statistics of the qualifying variants contributing to significantly metabolite ratio-associated genes.
Supplementary Data 7	Potential candidates for the identity of X-10457.
Supplementary Data 8	Annotation of variants included in significantly associated genes.
Supplementary Data 9	Evidence for implicated genes from OMIM and HMDB and agreement with metabolite changes observed in IEMs (metagene) and in earlier rare variant association studies.
Supplementary Data 10	Genes with suggestive associations (P<6.3E-05) with binary traits in 50,000 whole exome sequences from the UK Biobank.
Supplementary Data 11	Results from enrichment analysis (FDR<0.05) for the 30 significant genes across GO terms and KEGG pathways.
Supplementary Data 12	Statistical power to detect rare variant associations across a range of effect sizes and minor alelle frequencies.

## Sheet: SD1
Supplementary Data 1: Annotation of all evaluated metabolites.
Biochemical	Super pathway	Sub pathway	PLATFORM	Retention index	Mass	Relative standard deviation***
glycine	Amino Acid	Glycine, Serine and Threonine Metabolism	LC/MS Pos Early	1375	76.0393	0.047617
N-acetylglycine	Amino Acid	Glycine, Serine and Threonine Metabolism	LC/MS Pos Early	826	118.05	0.0808686
sarcosine	Amino Acid	Glycine, Serine and Threonine Metabolism	LC/MS Pos Early	1280	90.055	0.209861
dimethylglycine	Amino Acid	Glycine, Serine and Threonine Metabolism	LC/MS Pos Early	1104	104.071	0.0415247
betaine	Amino Acid	Glycine, Serine and Threonine Metabolism	LC/MS Pos Early	1064	118.086	0.0389425
serine	Amino Acid	Glycine, Serine and Threonine Metabolism	LC/MS Pos Early	1239	106.05	0.0439982
N-acetylserine	Amino Acid	Glycine, Serine and Threonine Metabolism	LC/MS Polar	2000	146.046	0.0900635
2-methylserine	Amino Acid	Glycine, Serine and Threonine Metabolism	LC/MS Pos Early	1652	120.066	0.0821439
threonine	Amino Acid	Glycine, Serine and Threonine Metabolism	LC/MS Pos Early	1514	120.066	0.0516592
N-acetylthreonine	Amino Acid	Glycine, Serine and Threonine Metabolism	LC/MS Neg	821.6	160.061	0.175425
allo-threonine	Amino Acid	Glycine, Serine and Threonine Metabolism	LC/MS Polar	2511.1	118.051	0.240048
homoserine	Amino Acid	Glycine, Serine and Threonine Metabolism	LC/MS Polar	2875.8	118.051	NA
alanine	Amino Acid	Alanine and Aspartate Metabolism	LC/MS Pos Early	1700	90.055	0.064269
N-acetylalanine	Amino Acid	Alanine and Aspartate Metabolism	LC/MS Neg	861.2	130.051	0.167321
N-methylalanine	Amino Acid	Alanine and Aspartate Metabolism	LC/MS Pos Early	1580	104.071	0.292778
N-carbamoylalanine	Amino Acid	Alanine and Aspartate Metabolism	LC/MS Polar	2022	131.046	0.0951746
aspartate	Amino Acid	Alanine and Aspartate Metabolism	LC/MS Pos Early	1165	134.045	0.0733218
N-acetylaspartate (NAA)	Amino Acid	Alanine and Aspartate Metabolism	LC/MS Neg	620.5	174.041	0.0811098
asparagine	Amino Acid	Alanine and Aspartate Metabolism	LC/MS Pos Early	1225	133.061	0.0410467
N-acetylasparagine	Amino Acid	Alanine and Aspartate Metabolism	LC/MS Pos Early	785	175.071	0.0745761
hydroxyasparagine**	Amino Acid	Alanine and Aspartate Metabolism	LC/MS Pos Early	1149	149.056	0.0771791
glutamate	Amino Acid	Glutamate Metabolism	LC/MS Pos Early	1500	148.06	0.0562572
glutamine	Amino Acid	Glutamate Metabolism	LC/MS Pos Early	1291	147.076	0.0468907
alpha-ketoglutaramate*	Amino Acid	Glutamate Metabolism	LC/MS Neg	711	144.03	0.201313
N-acetylglutamate	Amino Acid	Glutamate Metabolism	LC/MS Pos Early	1050	190.071	0.0499025
N-acetylglutamine	Amino Acid	Glutamate Metabolism	LC/MS Polar	2140	187.072	0.0987508
N-methylglutamate	Amino Acid	Glutamate Metabolism	LC/MS Polar	2900	160.061	0.195758
4-hydroxyglutamate	Amino Acid	Glutamate Metabolism	LC/MS Pos Early	1141	164.055	0.257287
gamma-carboxyglutamate	Amino Acid	Glutamate Metabolism	LC/MS Pos Early	903	192.05	0.105332
pyroglutamine*	Amino Acid	Glutamate Metabolism	LC/MS Pos Early	1900	129.066	0.0411257
N-acetyl-aspartyl-glutamate (NAAG)	Amino Acid	Glutamate Metabolism	LC/MS Pos Early	1035	305.098	0.0631918
beta-citrylglutamate	Amino Acid	Glutamate Metabolism	LC/MS Neg	530	320.062	0.0764398
carboxyethyl-GABA	Amino Acid	Glutamate Metabolism	LC/MS Pos Early	2085	176.092	0.233
N-methyl-GABA	Amino Acid	Glutamate Metabolism	LC/MS Pos Early	2109	118.086	0.0624002
S-1-pyrroline-5-carboxylate	Amino Acid	Glutamate Metabolism	LC/MS Pos Early	1528	114.055	0.23699
citramalate	Amino Acid	Glutamate Metabolism	LC/MS Pos Early	1224	166.071	0.0954516
succinylglutamine	Amino Acid	Glutamate Metabolism	LC/MS Pos Early	815	247.093	0.095991
histidine	Amino Acid	Histidine Metabolism	LC/MS Neg	755.9	154.062	0.0626677
1-methylhistidine	Amino Acid	Histidine Metabolism	LC/MS Neg	1227	168.078	0.0782479
3-methylhistidine	Amino Acid	Histidine Metabolism	LC/MS Neg	906.3	168.078	0.0609484
N-acetylhistidine	Amino Acid	Histidine Metabolism	LC/MS Polar	2088	196.073	0.111591
N-acetyl-3-methylhistidine*	Amino Acid	Histidine Metabolism	LC/MS Neg	1360	210.088	0.059052
N-acetyl-1-methylhistidine*	Amino Acid	Histidine Metabolism	LC/MS Pos Early	2100	212.103	0.0901382
hydantoin-5-propionate	Amino Acid	Histidine Metabolism	LC/MS Neg	767	171.041	0.0641513
trans-urocanate	Amino Acid	Histidine Metabolism	LC/MS Pos Early	2285	139.05	0.0512875
cis-urocanate	Amino Acid	Histidine Metabolism	LC/MS Pos Early	2406	139.05	0.082047
imidazole propionate	Amino Acid	Histidine Metabolism	LC/MS Pos Early	2263	141.066	0.0493256
formiminoglutamate	Amino Acid	Histidine Metabolism	LC/MS Pos Early	1880	175.071	0.0455163
imidazole lactate	Amino Acid	Histidine Metabolism	LC/MS Pos Early	2040	157.061	0.0435895
carnosine	Amino Acid	Histidine Metabolism	LC/MS Pos Early	2942	227.114	0.0537625
homocarnosine	Amino Acid	Histidine Metabolism	LC/MS Polar	3938.7	239.115	0.625953
N-acetylcarnosine	Amino Acid	Histidine Metabolism	LC/MS Neg	1235	267.11	0.128234
anserine	Amino Acid	Histidine Metabolism	LC/MS Neg	1124.8	239.115	0.111148
histamine	Amino Acid	Histidine Metabolism	LC/MS Pos Early	3035	112.087	0.127285
1-methylhistamine	Amino Acid	Histidine Metabolism	LC/MS Pos Early	3040	126.103	0.0841626
1-methyl-4-imidazoleacetate	Amino Acid	Histidine Metabolism	LC/MS Pos Early	2064	141.066	0.0568107
1-methyl-5-imidazoleacetate	Amino Acid	Histidine Metabolism	LC/MS Pos Early	1989	141.066	0.0419631
1-ribosyl-imidazoleacetate*	Amino Acid	Histidine Metabolism	LC/MS Pos Early	2006	259.092	0.0485128
4-imidazoleacetate	Amino Acid	Histidine Metabolism	LC/MS Pos Early	2055	127.05	0.0685089
N-acetylhistamine	Amino Acid	Histidine Metabolism	LC/MS Pos Early	2287	154.097	0.0403858
lysine	Amino Acid	Lysine Metabolism	LC/MS Pos Early	2850	147.113	0.0580014
N2-acetyllysine	Amino Acid	Lysine Metabolism	LC/MS Polar	3372.6	187.109	0.200159
N6-acetyllysine	Amino Acid	Lysine Metabolism	LC/MS Polar	2612.6	187.109	0.0959951
N2-acetyl,N6-methyllysine	Amino Acid	Lysine Metabolism	LC/MS Pos Early	2168	203.139	0.0484257
N2,N6-diacetyllysine	Amino Acid	Lysine Metabolism	LC/MS Neg	1604	229.119	0.0581884
N6-carboxyethyllysine	Amino Acid	Lysine Metabolism	LC/MS Pos Early	2695	219.134	0.0640507
N6-methyllysine	Amino Acid	Lysine Metabolism	LC/MS Pos Early	2831	161.129	0.0505195
N6,N6-dimethyllysine	Amino Acid	Lysine Metabolism	LC/MS Pos Early	2831	175.144	0.0456226
N6,N6,N6-trimethyllysine	Amino Acid	Lysine Metabolism	LC/MS Pos Early	2825	189.16	0.0503919
hydroxy-N6,N6,N6-trimethyllysine*	Amino Acid	Lysine Metabolism	LC/MS Pos Early	2759	205.155	0.0597096
5-hydroxylysine	Amino Acid	Lysine Metabolism	LC/MS Pos Early	2790	163.108	0.0904431
5-(galactosylhydroxy)-L-lysine	Amino Acid	Lysine Metabolism	LC/MS Pos Early	2755	325.161	0.20375
saccharopine	Amino Acid	Lysine Metabolism	LC/MS Pos Early	2530	277.139	0.255304
2-aminoadipate	Amino Acid	Lysine Metabolism	LC/MS Polar	3500	160.061	0.333299
2-oxoadipate	Amino Acid	Lysine Metabolism	LC/MS Polar	2635	159.03	0.138099
glutarylcarnitine (C5-DC)	Amino Acid	Lysine Metabolism	LC/MS Pos Early	2393	276.144	0.057432
pipecolate	Amino Acid	Lysine Metabolism	LC/MS Pos Early	2200	130.086	0.150948
6-oxopiperidine-2-carboxylate	Amino Acid	Lysine Metabolism	LC/MS Neg	965	142.051	0.266874
N-acetyl-cadaverine	Amino Acid	Lysine Metabolism	LC/MS Pos Early	2385	145.133	0.0463706
5-aminovalerate	Amino Acid	Lysine Metabolism	LC/MS Pos Early	2220	118.086	NA
N,N-dimethyl-5-aminovalerate	Amino Acid	Lysine Metabolism	LC/MS Pos Early	2290	146.118	0.0491135
N,N,N-trimethyl-5-aminovalerate	Amino Acid	Lysine Metabolism	LC/MS Pos Early	2186	160.133	0.0415364
phenylalanine	Amino Acid	Phenylalanine Metabolism	LC/MS Pos Early	2878	166.086	0.0528237
N-acetylphenylalanine	Amino Acid	Phenylalanine Metabolism	LC/MS Neg	2597	206.082	0.064002
1-carboxyethylphenylalanine	Amino Acid	Phenylalanine Metabolism	LC/MS Neg	2844	236.093	0.0618658
phenylpyruvate	Amino Acid	Phenylalanine Metabolism	LC/MS Neg	2515	163.04	NA
phenyllactate (PLA)	Amino Acid	Phenylalanine Metabolism	LC/MS Neg	2208	165.056	0.0992536
phenethylamine	Amino Acid	Phenylalanine Metabolism	LC/MS Pos Early	3065	122.096	0.127419
2-hydroxyphenylacetate	Amino Acid	Phenylalanine Metabolism	LC/MS Polar	858.6	151.04	0.0800758
3-hydroxyphenylacetate	Amino Acid	Phenylalanine Metabolism	LC/MS Polar	1220	151.04	0.427824
4-hydroxyphenylacetate	Amino Acid	Phenylalanine Metabolism	LC/MS Neg	1361	151.04	0.0706859
tyrosine	Amino Acid	Tyrosine Metabolism	LC/MS Pos Early	2430	182.081	0.0500696
N-acetyltyrosine	Amino Acid	Tyrosine Metabolism	LC/MS Neg	1680	222.077	0.0579615
1-carboxyethyltyrosine	Amino Acid	Tyrosine Metabolism	LC/MS Neg	1846	252.088	0.0789475
tyramine	Amino Acid	Tyrosine Metabolism	LC/MS Pos Early	2540	138.091	0.0983231
m-tyramine sulfate	Amino Acid	Tyrosine Metabolism	LC/MS Neg	1723	216.034	0.0732118
m-tyramine	Amino Acid	Tyrosine Metabolism	LC/MS Pos Early	2701	138.091	0.0712541
4-hydroxyphenylpyruvate	Amino Acid	Tyrosine Metabolism	LC/MS Neg	1690	179.035	0.182192
4-hydroxyphenylacetatoylcarnitine	Amino Acid	Tyrosine Metabolism	LC/MS Pos Early	2730	296.149	0.0564117
3-(4-hydroxyphenyl)lactate	Amino Acid	Tyrosine Metabolism	LC/MS Neg	1379	181.051	0.0700006
phenol sulfate	Amino Acid	Tyrosine Metabolism	LC/MS Neg	2156	172.991	0.0659482
phenol glucuronide	Amino Acid	Tyrosine Metabolism	LC/MS Polar	1522	269.067	0.115105
4-methoxyphenol sulfate	Amino Acid	Tyrosine Metabolism	LC/MS Neg	2412	203.002	NA
L-methyldopa	Amino Acid	Tyrosine Metabolism	LC/MS Pos Early	2552	212.092	NA
dopamine	Amino Acid	Tyrosine Metabolism	LC/MS Pos Early	2385	154.086	0.181158
vanillactate	Amino Acid	Tyrosine Metabolism	LC/MS Neg	1625	211.061	0.231457
vanillylmandelate (VMA)	Amino Acid	Tyrosine Metabolism	LC/MS Neg	941	197.046	0.0657576
3-methoxytyrosine	Amino Acid	Tyrosine Metabolism	LC/MS Pos Early	2555	212.092	0.124233
3-methoxytyramine	Amino Acid	Tyrosine Metabolism	LC/MS Pos Early	2635	168.102	0.168088
3-methoxytyramine sulfate	Amino Acid	Tyrosine Metabolism	LC/MS Neg	1722	246.044	0.0896381
3,4-dihydroxyphenylacetate	Amino Acid	Tyrosine Metabolism	LC/MS Neg	1040	123.045	0.0993518
homovanillate (HVA)	Amino Acid	Tyrosine Metabolism	LC/MS Neg	1649	181.051	0.0573707
gentisate	Amino Acid	Tyrosine Metabolism	LC/MS Neg	1459.8	153.019	0.0894546
5-hydroxymethyl-2-furoic acid	Amino Acid	Tyrosine Metabolism	LC/MS Neg	962	141.019	0.0634427
homovanillate sulfate	Amino Acid	Tyrosine Metabolism	LC/MS Neg	1047	261.007	NA
dopamine 4-sulfate	Amino Acid	Tyrosine Metabolism	LC/MS Neg	1511	232.029	0.0888001
dopamine 3-O-sulfate	Amino Acid	Tyrosine Metabolism	LC/MS Neg	1556.2	232.029	0.0629474
p-cresol glucuronide*	Amino Acid	Tyrosine Metabolism	LC/MS Neg	2420	283.082	0.0471902
tyramine O-sulfate	Amino Acid	Tyrosine Metabolism	LC/MS Neg	1565	216.034	0.0563819
vanillic alcohol sulfate	Amino Acid	Tyrosine Metabolism	LC/MS Neg	1808	233.012	0.053826
4-hydroxycinnamate sulfate	Amino Acid	Tyrosine Metabolism	LC/MS Neg	1000	242.997	0.117479
3,4-dihydroxyphenylacetate sulfate	Amino Acid	Tyrosine Metabolism	LC/MS Neg	800	246.992	0.0991231
3-hydroxyphenylacetate sulfate	Amino Acid	Tyrosine Metabolism	LC/MS Neg	969	230.997	0.0720164
3-hydroxyphenylacetatoylcarnitine	Amino Acid	Tyrosine Metabolism	LC/MS Pos Early	2808	296.149	0.0586813
catechol glucuronide	Amino Acid	Tyrosine Metabolism	LC/MS Neg	1742	285.062	0.0598875
tryptophan	Amino Acid	Tryptophan Metabolism	LC/MS Pos Early	2986	205.097	0.0581406
N-acetyltryptophan	Amino Acid	Tryptophan Metabolism	LC/MS Neg	2630	245.093	0.0703542
C-glycosyltryptophan	Amino Acid	Tryptophan Metabolism	LC/MS Neg	1777	365.135	0.0501432
tryptophan betaine	Amino Acid	Tryptophan Metabolism	LC/MS Pos Early	2673	247.144	0.0584898
kynurenine	Amino Acid	Tryptophan Metabolism	LC/MS Pos Early	2739	209.092	0.0665236
N-acetylkynurenine (2)	Amino Acid	Tryptophan Metabolism	LC/MS Neg	2378	249.088	NA
kynurenate	Amino Acid	Tryptophan Metabolism	LC/MS Pos Early	2385	190.05	0.0631582
N-formylanthranilic acid	Amino Acid	Tryptophan Metabolism	LC/MS Neg	2150	164.035	0.074317
anthranilate	Amino Acid	Tryptophan Metabolism	LC/MS Pos Early	2606	120.044	0.228763
3-hydroxykynurenine	Amino Acid	Tryptophan Metabolism	LC/MS Pos Early	2536	225.087	0.0896144
xanthurenate	Amino Acid	Tryptophan Metabolism	LC/MS Pos Early	2236	206.045	0.156805
8-methoxykynurenate	Amino Acid	Tryptophan Metabolism	LC/MS Neg	2863	218.046	0.0571523
3-hydroxyanthranilate	Amino Acid	Tryptophan Metabolism	LC/MS Pos Early	2407	154.05	0.0880706
picolinate	Amino Acid	Tryptophan Metabolism	LC/MS Pos Early	910	124.039	0.0801619
serotonin	Amino Acid	Tryptophan Metabolism	LC/MS Pos Early	2550	177.102	0.138903
5-hydroxyindoleacetate	Amino Acid	Tryptophan Metabolism	LC/MS Neg	1510.2	190.051	0.0553387
tryptamine	Amino Acid	Tryptophan Metabolism	LC/MS Pos Early	3062	161.107	0.0681774
indolelactate	Amino Acid	Tryptophan Metabolism	LC/MS Neg	2286	204.067	0.0758533
indoleacetate	Amino Acid	Tryptophan Metabolism	LC/MS Neg	2200	174.056	0.0644503
indolepropionylglycine	Amino Acid	Tryptophan Metabolism	LC/MS Neg	2926	245.093	0.067276
indoleacetylglutamine	Amino Acid	Tryptophan Metabolism	LC/MS Neg	2535	302.115	0.0494536
indole-3-carboxylate	Amino Acid	Tryptophan Metabolism	LC/MS Neg	1710	160.04	0.185983
indoleacetylglycine	Amino Acid	Tryptophan Metabolism	LC/MS Neg	2610	231.077	0.0660016
5-hydroxyindole sulfate	Amino Acid	Tryptophan Metabolism	LC/MS Neg	1928	212.002	0.0599205
7-hydroxyindole sulfate	Amino Acid	Tryptophan Metabolism	LC/MS Neg	1765	212.002	0.0716838
3-indoxyl sulfate	Amino Acid	Tryptophan Metabolism	LC/MS Neg	2222.2	212.002	0.054007
indoxyl glucuronide	Amino Acid	Tryptophan Metabolism	LC/MS Neg	1940	308.078	0.0608198
5-bromotryptophan	Amino Acid	Tryptophan Metabolism	LC/MS Neg	3525	280.993	0.107035
leucine	Amino Acid	Leucine, Isoleucine and Valine Metabolism	LC/MS Pos Early	2864	132.102	0.0546733
N-acetylleucine	Amino Acid	Leucine, Isoleucine and Valine Metabolism	LC/MS Neg	2400	172.098	0.0682243
1-carboxyethylleucine	Amino Acid	Leucine, Isoleucine and Valine Metabolism	LC/MS Neg	2663	202.108	0.0645534
N-methylleucine	Amino Acid	Leucine, Isoleucine and Valine Metabolism	LC/MS Pos Early	2787	146.118	NA
4-methyl-2-oxopentanoate	Amino Acid	Leucine, Isoleucine and Valine Metabolism	LC/MS Neg	2170	129.056	0.195002
alpha-hydroxyisocaproate	Amino Acid	Leucine, Isoleucine and Valine Metabolism	LC/MS Neg	1840	131.071	NA
isovalerylglycine	Amino Acid	Leucine, Isoleucine and Valine Metabolism	LC/MS Neg	1950	158.082	0.0551464
isovalerylcarnitine (C5)	Amino Acid	Leucine, Isoleucine and Valine Metabolism	LC/MS Pos Early	3085	246.17	0.0870146
isovalerylglutamine	Amino Acid	Leucine, Isoleucine and Valine Metabolism	LC/MS Neg	1956	229.119	0.112882
3-methylcrotonylglycine	Amino Acid	Leucine, Isoleucine and Valine Metabolism	LC/MS Pos Early	1980	158.081	0.05776
beta-hydroxyisovalerate	Amino Acid	Leucine, Isoleucine and Valine Metabolism	LC/MS Neg	1027	117.056	0.221717
beta-hydroxyisovaleroylcarnitine	Amino Acid	Leucine, Isoleucine and Valine Metabolism	LC/MS Pos Early	2584	262.165	0.105364
3-methylglutaconate	Amino Acid	Leucine, Isoleucine and Valine Metabolism	LC/MS Polar	2700	143.035	0.0732457
3-methylglutarylcarnitine (1)	Amino Acid	Leucine, Isoleucine and Valine Metabolism	LC/MS Pos Early	2647	290.16	NA
3-methylglutarylcarnitine (2)	Amino Acid	Leucine, Isoleucine and Valine Metabolism	LC/MS Pos Early	2687	290.16	0.0571506
isoleucine	Amino Acid	Leucine, Isoleucine and Valine Metabolism	LC/MS Pos Early	2800	132.102	NA
allo-isoleucine	Amino Acid	Leucine, Isoleucine and Valine Metabolism	LC/MS Pos Early	2775	132.102	NA
N-acetylisoleucine	Amino Acid	Leucine, Isoleucine and Valine Metabolism	LC/MS Neg	2325	172.098	0.0716386
1-carboxyethylisoleucine	Amino Acid	Leucine, Isoleucine and Valine Metabolism	LC/MS Neg	2628	202.108	0.0786291
3-methyl-2-oxovalerate	Amino Acid	Leucine, Isoleucine and Valine Metabolism	LC/MS Neg	2064.2	129.056	0.177506
alpha-hydroxyisovalerate	Amino Acid	Leucine, Isoleucine and Valine Metabolism	LC/MS Polar	1052	117.056	0.15699
2-methylbutyrylcarnitine (C5)	Amino Acid	Leucine, Isoleucine and Valine Metabolism	LC/MS Pos Early	3050	246.17	0.0850245
2-methylbutyrylglycine	Amino Acid	Leucine, Isoleucine and Valine Metabolism	LC/MS Neg	1884	158.082	0.0665538
tiglylcarnitine (C5:1-DC)	Amino Acid	Leucine, Isoleucine and Valine Metabolism	LC/MS Pos Early	2962	244.154	0.0513802
tigloylglycine	Amino Acid	Leucine, Isoleucine and Valine Metabolism	LC/MS Pos Early	1926	158.081	0.0415839
3-hydroxy-2-ethylpropionate	Amino Acid	Leucine, Isoleucine and Valine Metabolism	LC/MS Polar	1443.3	117.056	0.0918494
ethylmalonate	Amino Acid	Leucine, Isoleucine and Valine Metabolism	LC/MS Polar	2785	131.035	0.10521
methylsuccinate	Amino Acid	Leucine, Isoleucine and Valine Metabolism	LC/MS Polar	2800	131.035	0.235705
methylsuccinoylcarnitine	Amino Acid	Leucine, Isoleucine and Valine Metabolism	LC/MS Pos Early	2589	276.144	0.0576699
2,3-dimethylsuccinate	Amino Acid	Leucine, Isoleucine and Valine Metabolism	LC/MS Polar	2800	145.051	0.0949666
valine	Amino Acid	Leucine, Isoleucine and Valine Metabolism	LC/MS Pos Early	2479	118.086	0.102244
N-acetylvaline	Amino Acid	Leucine, Isoleucine and Valine Metabolism	LC/MS Neg	1704	158.082	0.0617438
N-carbamoylvaline	Amino Acid	Leucine, Isoleucine and Valine Metabolism	LC/MS Pos Early	1842	161.092	0.212667
1-carboxyethylvaline	Amino Acid	Leucine, Isoleucine and Valine Metabolism	LC/MS Neg	2008	188.093	0.103109
3-methyl-2-oxobutyrate	Amino Acid	Leucine, Isoleucine and Valine Metabolism	LC/MS Polar	911	115.04	0.168754
2-hydroxy-3-methylvalerate	Amino Acid	Leucine, Isoleucine and Valine Metabolism	LC/MS Neg	1800	131.071	NA
isobutyrylcarnitine (C4)	Amino Acid	Leucine, Isoleucine and Valine Metabolism	LC/MS Pos Early	2810	232.154	0.0434162
isobutyrylglycine	Amino Acid	Leucine, Isoleucine and Valine Metabolism	LC/MS Neg	1420	144.067	0.0660984
3-hydroxyisobutyrate	Amino Acid	Leucine, Isoleucine and Valine Metabolism	LC/MS Polar	1619	103.04	0.0832251
2,3-dihydroxy-2-methylbutyrate	Amino Acid	Leucine, Isoleucine and Valine Metabolism	LC/MS Neg	787	133.051	0.290672
valine betaine	Amino Acid	Leucine, Isoleucine and Valine Metabolism	LC/MS Neg	1370	220.119	NA
methionine	Amino Acid	Methionine, Cysteine, SAM and Taurine Metabolism	LC/MS Pos Early	2526	150.058	0.049204
N-acetylmethionine	Amino Acid	Methionine, Cysteine, SAM and Taurine Metabolism	LC/MS Neg	1787	190.054	0.116845
N-formylmethionine	Amino Acid	Methionine, Cysteine, SAM and Taurine Metabolism	LC/MS Neg	1543.8	176.039	NA
S-methylmethionine	Amino Acid	Methionine, Cysteine, SAM and Taurine Metabolism	LC/MS Pos Early	2555	164.074	0.0908592
methionine sulfone	Amino Acid	Methionine, Cysteine, SAM and Taurine Metabolism	LC/MS Pos Early	1250	182.048	0.0596512
methionine sulfoxide	Amino Acid	Methionine, Cysteine, SAM and Taurine Metabolism	LC/MS Pos Early	1272	166.053	0.0784245
N-acetylmethionine sulfoxide	Amino Acid	Methionine, Cysteine, SAM and Taurine Metabolism	LC/MS Pos Early	880	208.064	0.11437
S-adenosylmethionine (SAM)	Amino Acid	Methionine, Cysteine, SAM and Taurine Metabolism	LC/MS Pos Early	3002	399.144	0.1372
S-adenosylhomocysteine (SAH)	Amino Acid	Methionine, Cysteine, SAM and Taurine Metabolism	LC/MS Neg	1832.4	383.114	0.0961796
5-methylthioribose**	Amino Acid	Methionine, Cysteine, SAM and Taurine Metabolism	LC/MS Pos Early	790	181.053	0.0605462
2,3-dihydroxy-5-methylthio-4-pentenoate (DMTPA)*	Amino Acid	Methionine, Cysteine, SAM and Taurine Metabolism	LC/MS Neg	1156	177.023	0.0951626
cystathionine	Amino Acid	Methionine, Cysteine, SAM and Taurine Metabolism	LC/MS Pos Early	2270	223.075	0.248417
cysteine	Amino Acid	Methionine, Cysteine, SAM and Taurine Metabolism	LC/MS Pos Early	1488	122.027	0.103889
N-acetylcysteine	Amino Acid	Methionine, Cysteine, SAM and Taurine Metabolism	LC/MS Neg	1108	162.023	0.203278
S-methylcysteine sulfoxide	Amino Acid	Methionine, Cysteine, SAM and Taurine Metabolism	LC/MS Pos Early	900	152.038	0.0493303
cysteine s-sulfate	Amino Acid	Methionine, Cysteine, SAM and Taurine Metabolism	LC/MS Polar	2273	199.969	0.125592
cystine	Amino Acid	Methionine, Cysteine, SAM and Taurine Metabolism	LC/MS Pos Early	2000	241.031	0.181792
lanthionine	Amino Acid	Methionine, Cysteine, SAM and Taurine Metabolism	LC/MS Pos Early	1730	209.059	0.0972661
hypotaurine	Amino Acid	Methionine, Cysteine, SAM and Taurine Metabolism	LC/MS Pos Early	724	110.027	0.177457
taurine	Amino Acid	Methionine, Cysteine, SAM and Taurine Metabolism	LC/MS Polar	2120	124.007	0.0681834
N-acetyltaurine	Amino Acid	Methionine, Cysteine, SAM and Taurine Metabolism	LC/MS Neg	800	166.018	0.108971
N-methyltaurine	Amino Acid	Methionine, Cysteine, SAM and Taurine Metabolism	LC/MS Polar	1650	138.023	0.104619
taurocyamine	Amino Acid	Methionine, Cysteine, SAM and Taurine Metabolism	LC/MS Pos Early	710	168.044	NA
arginine	Amino Acid	Urea cycle; Arginine and Proline Metabolism	LC/MS Pos Early	2825	175.119	0.0545686
argininosuccinate	Amino Acid	Urea cycle; Arginine and Proline Metabolism	LC/MS Pos Early	2745	291.13	0.137748
urea	Amino Acid	Urea cycle; Arginine and Proline Metabolism	LC/MS Pos Early	700	121.072	0.0552843
methylurea	Amino Acid	Urea cycle; Arginine and Proline Metabolism	LC/MS Pos Early	807	75.0553	0.0787495
ornithine	Amino Acid	Urea cycle; Arginine and Proline Metabolism	LC/MS Pos Early	2800	133.097	0.0700631
3-amino-2-piperidone	Amino Acid	Urea cycle; Arginine and Proline Metabolism	LC/MS Pos Early	2065	115.087	0.036021
2-oxoarginine*	Amino Acid	Urea cycle; Arginine and Proline Metabolism	LC/MS Pos Early	1760	174.087	0.0748228
citrulline	Amino Acid	Urea cycle; Arginine and Proline Metabolism	LC/MS Pos Early	1520	176.103	0.0823733
homoarginine	Amino Acid	Urea cycle; Arginine and Proline Metabolism	LC/MS Pos Early	2882	189.135	0.0598071
homocitrulline	Amino Acid	Urea cycle; Arginine and Proline Metabolism	LC/MS Neg	789	188.104	0.0640298
proline	Amino Acid	Urea cycle; Arginine and Proline Metabolism	LC/MS Pos Early	1603	116.071	0.0886494
dimethylarginine (SDMA + ADMA)	Amino Acid	Urea cycle; Arginine and Proline Metabolism	LC/MS Pos Early	2850	203.15	0.0385266
N-acetylarginine	Amino Acid	Urea cycle; Arginine and Proline Metabolism	LC/MS Pos Early	2245	217.13	0.0434754
N-acetylcitrulline	Amino Acid	Urea cycle; Arginine and Proline Metabolism	LC/MS Pos Early	1010	218.113	0.0927634
N-acetylproline	Amino Acid	Urea cycle; Arginine and Proline Metabolism	LC/MS Pos Early	1695	158.081	0.0901689
N-delta-acetylornithine	Amino Acid	Urea cycle; Arginine and Proline Metabolism	LC/MS Neg	858	173.093	0.0707553
N-alpha-acetylornithine	Amino Acid	Urea cycle; Arginine and Proline Metabolism	LC/MS Pos Early	2000	175.108	NA
N2,N5-diacetylornithine	Amino Acid	Urea cycle; Arginine and Proline Metabolism	LC/MS Neg	1367	215.104	0.0559392
N-methylhydroxyproline**	Amino Acid	Urea cycle; Arginine and Proline Metabolism	LC/MS Pos Early	1145	146.081	0.0611105
trans-4-hydroxyproline	Amino Acid	Urea cycle; Arginine and Proline Metabolism	LC/MS Pos Early	1064	132.065	0.176416
pro-hydroxy-pro	Amino Acid	Urea cycle; Arginine and Proline Metabolism	LC/MS Pos Early	2128	229.118	0.0548231
N-methylproline	Amino Acid	Urea cycle; Arginine and Proline Metabolism	LC/MS Pos Early	1335	130.086	0.0601028
N,N,N-trimethyl-alanylproline betaine (TMAP)	Amino Acid	Urea cycle; Arginine and Proline Metabolism	LC/MS Pos Early	2470	229.155	0.0381863
argininate*	Amino Acid	Urea cycle; Arginine and Proline Metabolism	LC/MS Pos Early	2150	176.103	0.0790896
N-acetylhomocitrulline	Amino Acid	Urea cycle; Arginine and Proline Metabolism	LC/MS Neg	1314	230.115	0.0584915
guanidinoacetate	Amino Acid	Creatine Metabolism	LC/MS Pos Early	1937	118.061	0.0632668
creatine	Amino Acid	Creatine Metabolism	LC/MS Pos Early	1947	132.077	0.0370243
creatinine	Amino Acid	Creatine Metabolism	LC/MS Pos Early	2055	114.066	0.0322927
N-methylhydantoin	Amino Acid	Creatine Metabolism	LC/MS Neg	1425	113.036	0.263087
N-carbamoylsarcosine	Amino Acid	Creatine Metabolism	LC/MS Pos Early	920	133.061	NA
N-acetyl-isoputreanine*	Amino Acid	Polyamine Metabolism	LC/MS Pos Early	2305	203.139	0.0400997
spermidine	Amino Acid	Polyamine Metabolism	LC/MS Pos Early	3355	146.165	NA
diacetylspermidine*	Amino Acid	Polyamine Metabolism	LC/MS Pos Early	2510	230.186	0.100211
acisoga	Amino Acid	Polyamine Metabolism	LC/MS Neg	2297	183.114	0.0926126
spermine	Amino Acid	Polyamine Metabolism	LC/MS Pos Late	758	203.223	NA
N1,N12-diacetylspermine	Amino Acid	Polyamine Metabolism	LC/MS Pos Early	3105	287.244	0.181156
5-methylthioadenosine (MTA)	Amino Acid	Polyamine Metabolism	LC/MS Pos Early	2752	298.097	0.115759
N-acetylputrescine	Amino Acid	Polyamine Metabolism	LC/MS Pos Early	2230	131.118	0.0553375
4-acetamidobutanoate	Amino Acid	Polyamine Metabolism	LC/MS Pos Early	1350	146.081	0.0712726
(N(1) + N(8))-acetylspermidine	Amino Acid	Polyamine Metabolism	LC/MS Pos Early	3080	188.176	0.070017
1-methylguanidine	Amino Acid	Guanidino and Acetamido Metabolism	LC/MS Pos Early	2149	74.0713	0.0906234
4-guanidinobutanoate	Amino Acid	Guanidino and Acetamido Metabolism	LC/MS Pos Early	2320	146.092	0.0482553
guanidinosuccinate	Amino Acid	Guanidino and Acetamido Metabolism	LC/MS Polar	3550	174.052	0.3446
cysteinylglycine	Amino Acid	Glutathione Metabolism	LC/MS Pos Early	2132	179.048	0.135992
cysteinylglycine disulfide*	Amino Acid	Glutathione Metabolism	LC/MS Pos Early	2547	298.053	0.0800911
5-oxoproline	Amino Acid	Glutathione Metabolism	LC/MS Neg	738.5	128.035	0.0900274
2-aminobutyrate	Amino Acid	Glutathione Metabolism	LC/MS Pos Early	2059	104.071	NA
2-hydroxybutyrate/2-hydroxyisobutyrate	Amino Acid	Glutathione Metabolism	LC/MS Polar	1258	103.04	0.157142
gamma-glutamylglutamine	Peptide	Gamma-glutamyl Amino Acid	LC/MS Pos Early	1430	276.119	NA
gamma-glutamylglycine	Peptide	Gamma-glutamyl Amino Acid	LC/MS Pos Early	1535	205.082	0.0656095
gamma-glutamylhistidine	Peptide	Gamma-glutamyl Amino Acid	LC/MS Pos Early	2740	285.119	0.089627
gamma-glutamylisoleucine*	Peptide	Gamma-glutamyl Amino Acid	LC/MS Pos Early	2940	261.144	0.0546979
gamma-glutamylleucine	Peptide	Gamma-glutamyl Amino Acid	LC/MS Pos Early	2991	261.144	0.0812678
gamma-glutamyl-alpha-lysine	Peptide	Gamma-glutamyl Amino Acid	LC/MS Pos Early	2784	276.155	NA
gamma-glutamyl-epsilon-lysine	Peptide	Gamma-glutamyl Amino Acid	LC/MS Pos Early	2725	276.155	0.211246
gamma-glutamylphenylalanine	Peptide	Gamma-glutamyl Amino Acid	LC/MS Pos Early	2992	295.129	0.0754338
gamma-glutamylthreonine	Peptide	Gamma-glutamyl Amino Acid	LC/MS Pos Early	1750	249.108	0.0841371
gamma-glutamyltyrosine	Peptide	Gamma-glutamyl Amino Acid	LC/MS Pos Early	2518	311.124	0.190739
gamma-glutamylvaline	Peptide	Gamma-glutamyl Amino Acid	LC/MS Pos Early	2700	247.129	0.0727829
cyclo(leu-asp)*	Peptide	Dipeptide	LC/MS Neg	1875	227.104	0.0905466
cyclo(pro-arg)*	Peptide	Dipeptide	LC/MS Pos Early	2588	254.161	0.0700563
cyclo(pro-sulfo-tyr)*	Peptide	Dipeptide	LC/MS Neg	2058	339.066	0.0668413
cyclo(pro-val) (D,L)*	Peptide	Dipeptide	LC/MS Neg	2867	195.114	NA
phenylalanylglycine	Peptide	Dipeptide	LC/MS Pos Early	2898	223.108	0.0711812
prolylglycine	Peptide	Dipeptide	LC/MS Pos Early	2136	173.092	0.0612981
valylleucine	Peptide	Dipeptide	LC/MS Pos Early	3138	231.17	NA
phenylacetylalanine	Peptide	Acetylated Peptides	LC/MS Neg	2684	206.082	0.0593069
phenylacetylcarnitine	Peptide	Acetylated Peptides	LC/MS Pos Early	3092	280.154	NA
phenylacetylhistidine	Peptide	Acetylated Peptides	LC/MS Pos Early	2909	274.119	0.056449
phenylacetylglutamate	Peptide	Acetylated Peptides	LC/MS Polar	2325	264.088	0.127809
phenylacetylglutamine	Peptide	Acetylated Peptides	LC/MS Pos Early	2145	265.118	0.0394532
3-hydroxyphenylacetoylglutamine	Peptide	Acetylated Peptides	LC/MS Neg	1825	279.099	0.0512654
4-hydroxyphenylacetylglutamine	Peptide	Acetylated Peptides	LC/MS Neg	1650	279.099	0.0612624
phenylacetylglycine	Peptide	Acetylated Peptides	LC/MS Pos Early	2317	194.081	0.0939651
4-hydroxyphenylacetylglycine	Peptide	Acetylated Peptides	LC/MS Neg	1622	208.061	NA
phenylacetylleucine	Peptide	Acetylated Peptides	LC/MS Neg	4120	248.129	NA
phenylacetylmethionine	Peptide	Acetylated Peptides	LC/MS Neg	3620	266.086	0.0772252
phenylacetylphenylalanine	Peptide	Acetylated Peptides	LC/MS Neg	4260	282.114	0.111779
phenylacetylserine	Peptide	Acetylated Peptides	LC/MS Pos Early	2197	224.092	0.0987579
phenylacetylthreonine	Peptide	Acetylated Peptides	LC/MS Neg	2580	236.093	0.0603686
1,5-anhydroglucitol (1,5-AG)	Carbohydrate	Glycolysis, Gluconeogenesis, and Pyruvate Metabolism	LC/MS Neg	802	163.061	0.223511
glucose	Carbohydrate	Glycolysis, Gluconeogenesis, and Pyruvate Metabolism	LC/MS Polar	2342	225.062	0.0696684
fructose 1,6-diphosphate/glucose 1,6-diphosphate/myo-inositol diphosphates	Carbohydrate	Glycolysis, Gluconeogenesis, and Pyruvate Metabolism	LC/MS Neg	551	338.989	NA
3-phosphoglycerate	Carbohydrate	Glycolysis, Gluconeogenesis, and Pyruvate Metabolism	LC/MS Pos Early	590	187	0.174494
pyruvate	Carbohydrate	Glycolysis, Gluconeogenesis, and Pyruvate Metabolism	LC/MS Polar	2650	175.025	0.20725
lactate	Carbohydrate	Glycolysis, Gluconeogenesis, and Pyruvate Metabolism	LC/MS Neg	681.6	89.0244	0.267954
glycerate	Carbohydrate	Glycolysis, Gluconeogenesis, and Pyruvate Metabolism	LC/MS Polar	2070.4	105.019	0.0940706
ribitol	Carbohydrate	Pentose Metabolism	LC/MS Polar	1789.6	151.061	0.117904
ribonate	Carbohydrate	Pentose Metabolism	LC/MS Polar	2425	165.041	0.105391
xylose	Carbohydrate	Pentose Metabolism	LC/MS Polar	1727	195.051	0.110028
arabinose	Carbohydrate	Pentose Metabolism	LC/MS Polar	1804.5	195.051	0.162122
arabitol/xylitol	Carbohydrate	Pentose Metabolism	LC/MS Polar	1932.4	151.061	0.0905868
arabonate/xylonate	Carbohydrate	Pentose Metabolism	LC/MS Polar	2700	165.041	0.104804
sedoheptulose	Carbohydrate	Pentose Metabolism	LC/MS Polar	2255	209.067	NA
ribulonate/xylulonate*	Carbohydrate	Pentose Metabolism	LC/MS Polar	2350	165.041	0.0891776
lactose	Carbohydrate	Disaccharides and Oligosaccharides	LC/MS Polar	3500	387.114	0.38849
3-sialyllactose	Carbohydrate	Disaccharides and Oligosaccharides	LC/MS Polar	3720	632.204	0.386584
6'-sialyllactose	Carbohydrate	Disaccharides and Oligosaccharides	LC/MS Polar	4064	632.204	NA
2-fucosyllactose	Carbohydrate	Disaccharides and Oligosaccharides	LC/MS Neg	846	487.167	NA
sucrose	Carbohydrate	Disaccharides and Oligosaccharides	LC/MS Polar	3092	387.114	0.0835298
raffinose	Carbohydrate	Disaccharides and Oligosaccharides	LC/MS Neg	978	503.162	0.214313
maltitol/lactitol/cellobiotol/palatinol	Carbohydrate	Disaccharides and Oligosaccharides	LC/MS Neg	750	343.125	NA
fructose	Carbohydrate	Fructose, Mannose and Galactose Metabolism	LC/MS Polar	2065	225.062	NA
mannitol/sorbitol	Carbohydrate	Fructose, Mannose and Galactose Metabolism	LC/MS Polar	2320	181.072	0.168318
mannose	Carbohydrate	Fructose, Mannose and Galactose Metabolism	LC/MS Polar	2200	225.062	NA
galactonate	Carbohydrate	Fructose, Mannose and Galactose Metabolism	LC/MS Polar	3085	195.051	0.316977
fucose	Carbohydrate	Aminosugar Metabolism	LC/MS Polar	1626.4	209.067	NA
glucosaminate	Carbohydrate	Aminosugar Metabolism	LC/MS Pos Early	1091	196.082	0.122028
glucuronate	Carbohydrate	Aminosugar Metabolism	LC/MS Polar	3233.3	193.035	0.271375
N-acetylneuraminate	Carbohydrate	Aminosugar Metabolism	LC/MS Pos Early	660	310.113	0.0608046
3'-a-sialyl-N-acetyllactosamine	Carbohydrate	Aminosugar Metabolism	LC/MS Polar	3300	673.231	0.367519
6-sialyl-N-acetyllactosamine	Carbohydrate	Aminosugar Metabolism	LC/MS Polar	3641	673.231	0.383968
N-acetylglucosaminylasparagine	Carbohydrate	Aminosugar Metabolism	LC/MS Pos Early	1212	336.14	0.0652168
erythronate*	Carbohydrate	Aminosugar Metabolism	LC/MS Polar	2186	135.03	0.045345
N-acetylglucosamine/N-acetylgalactosamine	Carbohydrate	Aminosugar Metabolism	LC/MS Pos Early	715	222.097	0.0450206
N6-carboxymethyllysine	Carbohydrate	Advanced Glycation End-product	LC/MS Pos Early	2500	205.118	0.0764601
citrate	Energy	TCA Cycle	LC/MS Neg	582	191.02	0.0675862
isocitrate	Energy	TCA Cycle	LC/MS Pos Early	773	210.061	0.114465
isocitric lactone	Energy	TCA Cycle	LC/MS Polar	2970	173.009	0.283045
alpha-ketoglutarate	Energy	TCA Cycle	LC/MS Polar	2700	145.014	0.194568
succinylcarnitine (C4-DC)	Energy	TCA Cycle	LC/MS Pos Early	2291	262.128	0.0434385
succinate	Energy	TCA Cycle	LC/MS Polar	3149	117.019	0.85511
fumarate	Energy	TCA Cycle	LC/MS Polar	3084	115.004	0.329729
malate	Energy	TCA Cycle	LC/MS Neg	615.6	133.014	0.238899
trans-aconitate	Energy	TCA Cycle	LC/MS Pos Early	1320	192.05	0.0855075
tricarballylate	Energy	TCA Cycle	LC/MS Neg	578	175.025	NA
2-methylcitrate	Energy	TCA Cycle	LC/MS Pos Early	1370	224.077	0.0990295
mesaconate (methylfumarate)	Energy	TCA Cycle	LC/MS Polar	3000	129.019	0.204412
citraconate/glutaconate	Energy	TCA Cycle	LC/MS Polar	2600	129.019	0.169862
phosphate	Energy	Oxidative Phosphorylation	LC/MS Pos Early	576	98.9842	0.082686
malonylcarnitine	Lipid	Fatty Acid Synthesis	LC/MS Pos Early	2086	248.113	NA
malonate	Lipid	Fatty Acid Synthesis	LC/MS Neg	612	103.004	0.12759
2-methylmalonylcarnitine (C4-DC)	Lipid	Fatty Acid Synthesis	LC/MS Pos Early	2440	262.128	0.0518307
dimethylmalonic acid	Lipid	Fatty Acid, Dicarboxylate	LC/MS Polar	2702	131.035	0.206727
glutarate (C5-DC)	Lipid	Fatty Acid, Dicarboxylate	LC/MS Polar	2900	131.035	0.279777
3-methylglutarate/2-methylglutarate	Lipid	Fatty Acid, Dicarboxylate	LC/MS Polar	2832	145.051	0.157718
2-hydroxyglutarate	Lipid	Fatty Acid, Dicarboxylate	LC/MS Pos Early	958	166.071	0.0938287
adipate (C6-DC)	Lipid	Fatty Acid, Dicarboxylate	LC/MS Polar	3000	145.051	0.187043
2-hydroxyadipate	Lipid	Fatty Acid, Dicarboxylate	LC/MS Polar	3000	161.046	0.347842
3-hydroxyadipate*	Lipid	Fatty Acid, Dicarboxylate	LC/MS Polar	3131	161.046	0.789004
3-methyladipate	Lipid	Fatty Acid, Dicarboxylate	LC/MS Polar	2865	159.066	0.139024
maleate	Lipid	Fatty Acid, Dicarboxylate	LC/MS Polar	2640	115.004	0.0843884
pimelate (C7-DC)	Lipid	Fatty Acid, Dicarboxylate	LC/MS Polar	2745	159.066	0.106188
heptenedioate (C7:1-DC)*	Lipid	Fatty Acid, Dicarboxylate	LC/MS Polar	2816	157.051	0.195866
suberate (C8-DC)	Lipid	Fatty Acid, Dicarboxylate	LC/MS Polar	2577.6	173.082	0.0735633
4-octenedioate	Lipid	Fatty Acid, Dicarboxylate	LC/MS Neg	740	171.066	0.0885072
azelate (C9-DC)	Lipid	Fatty Acid, Dicarboxylate	LC/MS Neg	1276	187.098	0.0542423
nonenedioate (C9:1-DC)*	Lipid	Fatty Acid, Dicarboxylate	LC/MS Neg	935	185.082	0.0693036
sebacate (C10-DC)	Lipid	Fatty Acid, Dicarboxylate	LC/MS Neg	1788	201.113	0.11581
3-hydroxydodecanedioate*	Lipid	Fatty Acid, Dicarboxylate	LC/MS Neg	2252	245.139	0.100885
3-carboxy-4-methyl-5-propyl-2-furanpropanoate (CMPF)	Lipid	Fatty Acid, Dicarboxylate	LC/MS Neg	2800	239.093	0.0654001
3-carboxy-4-methyl-5-pentyl-2-furanpropionate (3-CMPFP)**	Lipid	Fatty Acid, Dicarboxylate	LC/MS Neg	4000	267.124	0.0952833
2-aminooctanoate	Lipid	Fatty Acid, Amino	LC/MS Pos Late	750	160.133	0.370187
N-acetyl-2-aminooctanoate*	Lipid	Fatty Acid, Amino	LC/MS Neg	3943	200.129	0.0591617
propionylcarnitine (C3)	Lipid	Fatty Acid Metabolism (also BCAA Metabolism)	LC/MS Pos Early	2590	218.139	0.0625214
propionylglycine	Lipid	Fatty Acid Metabolism (also BCAA Metabolism)	LC/MS Neg	960	130.051	NA
methylmalonate (MMA)	Lipid	Fatty Acid Metabolism (also BCAA Metabolism)	LC/MS Polar	3078.4	117.019	0.595605
hexanoylglutamine	Lipid	Fatty Acid Metabolism (Acyl Glutamine)	LC/MS Neg	2780	243.135	0.0492688
heptanoylglutamine	Lipid	Fatty Acid Metabolism (Acyl Glutamine)	LC/MS Neg	3526	257.151	0.113153
isocaproylglutamine	Lipid	Fatty Acid Metabolism (Acyl Glutamine)	LC/MS Neg	2720	243.135	0.0564599
N-octanoylglutamine	Lipid	Fatty Acid Metabolism (Acyl Glutamine)	LC/MS Neg	4164	271.166	0.064535
4-methylhexanoylglutamine	Lipid	Fatty Acid Metabolism (Acyl Glutamine)	LC/MS Neg	3390	257.151	0.0525513
isocaproylglycine	Lipid	Fatty Acid Metabolism(Acyl Glycine)	LC/MS Neg	2820	172.098	0.0616708
hexanoylglycine	Lipid	Fatty Acid Metabolism(Acyl Glycine)	LC/MS Neg	2900	172.098	0.0585272
4-methylhexanoylglycine	Lipid	Fatty Acid Metabolism(Acyl Glycine)	LC/MS Neg	3550	186.114	0.0692526
trans-2-hexenoylglycine	Lipid	Fatty Acid Metabolism(Acyl Glycine)	LC/MS Neg	2707	170.082	0.0547585
3,4-methylene heptanoylglycine	Lipid	Fatty Acid Metabolism(Acyl Glycine)	LC/MS Neg	3818	198.114	0.0871523
N-octanoylglycine	Lipid	Fatty Acid Metabolism(Acyl Glycine)	LC/MS Neg	4335.4	200.129	NA
2-butenoylglycine	Lipid	Fatty Acid Metabolism(Acyl Glycine)	LC/MS Neg	1380	142.051	0.0810626
3-hydroxybutyroylglycine**	Lipid	Fatty Acid Metabolism(Acyl Glycine)	LC/MS Pos Early	978	162.076	NA
acetylcarnitine (C2)	Lipid	Fatty Acid Metabolism(Acyl Carnitine)	LC/MS Pos Early	2282	204.123	0.0425491
3-hydroxybutyrylcarnitine (1)	Lipid	Fatty Acid Metabolism(Acyl Carnitine)	LC/MS Pos Early	2400	248.149	0.106679
3-hydroxybutyrylcarnitine (2)	Lipid	Fatty Acid Metabolism(Acyl Carnitine)	LC/MS Pos Early	2340	248.149	0.0686052
hexanoylcarnitine (C6)	Lipid	Fatty Acid Metabolism(Acyl Carnitine)	LC/MS Pos Early	3358	260.186	0.163697
3-hydroxyhexanoylcarnitine (2)	Lipid	Fatty Acid Metabolism(Acyl Carnitine)	LC/MS Pos Early	2968	276.181	0.120779
3-hydroxyhexanoylcarnitine (1)	Lipid	Fatty Acid Metabolism(Acyl Carnitine)	LC/MS Pos Early	2918	276.181	0.0723243
octanoylcarnitine (C8)	Lipid	Fatty Acid Metabolism(Acyl Carnitine)	LC/MS Pos Late	950	288.217	0.142947
decanoylcarnitine (C10)	Lipid	Fatty Acid Metabolism(Acyl Carnitine)	LC/MS Pos Late	1130	316.248	0.259392
5-dodecenoylcarnitine (C12:1)	Lipid	Fatty Acid Metabolism(Acyl Carnitine)	LC/MS Pos Late	1135	342.264	0.156287
laurylcarnitine (C12)	Lipid	Fatty Acid Metabolism(Acyl Carnitine)	LC/MS Pos Late	1235	344.279	0.250993
myristoleoylcarnitine (C14:1)*	Lipid	Fatty Acid Metabolism(Acyl Carnitine)	LC/MS Pos Late	1316	370.295	0.231211
suberoylcarnitine (C8-DC)	Lipid	Fatty Acid Metabolism(Acyl Carnitine)	LC/MS Pos Early	2964	318.191	0.0716534
adipoylcarnitine (C6-DC)	Lipid	Fatty Acid Metabolism(Acyl Carnitine)	LC/MS Pos Early	2570	290.16	0.0836743
3,4-methyleneheptanoylcarnitine	Lipid	Fatty Acid Metabolism(Acyl Carnitine)	LC/MS Neg	4096	346.187	0.088341
pimeloylcarnitine/3-methyladipoylcarnitine (C7-DC)	Lipid	Fatty Acid Metabolism(Acyl Carnitine)	LC/MS Pos Early	2773	304.175	0.0534088
deoxycarnitine	Lipid	Carnitine Metabolism	LC/MS Pos Early	2052	146.118	0.0453049
carnitine	Lipid	Carnitine Metabolism	LC/MS Pos Early	1978	162.113	0.0356271
3-hydroxybutyrate (BHBA)	Lipid	Ketone Bodies	LC/MS Polar	1444	103.04	0.162615
2-hydroxyoctanoate	Lipid	Fatty Acid, Monohydroxy	LC/MS Neg	3736.8	159.103	0.1597
3-hydroxypropanoate	Lipid	Fatty Acid, Monohydroxy	LC/MS Polar	1845	89.0244	NA
3-hydroxyhexanoate	Lipid	Fatty Acid, Monohydroxy	LC/MS Neg	1725	131.071	0.136556
3-hydroxysuberate	Lipid	Fatty Acid, Monohydroxy	LC/MS Polar	3000	189.077	0.26585
3-hydroxysebacate	Lipid	Fatty Acid, Monohydroxy	LC/MS Polar	2411	217.108	0.113814
5-hydroxyhexanoate	Lipid	Fatty Acid, Monohydroxy	LC/MS Neg	1267	131.071	0.123253
myo-inositol	Lipid	Inositol Metabolism	LC/MS Polar	3506.3	225.062	NA
chiro-inositol	Lipid	Inositol Metabolism	LC/MS Polar	3191.2	225.062	0.206237
scyllo-inositol	Lipid	Inositol Metabolism	LC/MS Polar	3468	225.062	NA
choline	Lipid	Phospholipid Metabolism	LC/MS Pos Early	1961	104.107	0.0337563
choline phosphate	Lipid	Phospholipid Metabolism	LC/MS Pos Early	700	184.073	0.0960831
glycerophosphorylcholine (GPC)	Lipid	Phospholipid Metabolism	LC/MS Pos Early	672	258.11	0.163122
phosphoethanolamine	Lipid	Phospholipid Metabolism	LC/MS Pos Early	700	142.026	0.0723559
glycerophosphoethanolamine	Lipid	Phospholipid Metabolism	LC/MS Pos Early	659	216.063	0.0953394
glycerophosphoserine*	Lipid	Phospholipid Metabolism	LC/MS Pos Early	577	260.053	0.0912914
glycerophosphoinositol*	Lipid	Phospholipid Metabolism	LC/MS Pos Early	516	335.074	0.132403
trimethylamine N-oxide	Lipid	Phospholipid Metabolism	LC/MS Pos Early	2100	76.0757	0.0343078
1-palmitoyl-2-oleoyl-GPC (16:0/18:1)	Lipid	Phosphatidylcholine (PC)	LC/MS Pos Late	2358	760.585	NA
1-palmitoyl-2-linoleoyl-GPC (16:0/18:2)	Lipid	Phosphatidylcholine (PC)	LC/MS Pos Late	2160	758.569	NA
1-palmitoyl-2-arachidonoyl-GPC (16:0/20:4n6)	Lipid	Phosphatidylcholine (PC)	LC/MS Pos Late	2091	782.569	NA
1-stearoyl-2-linoleoyl-GPC (18:0/18:2)*	Lipid	Phosphatidylcholine (PC)	LC/MS Pos Late	2380	786.601	NA
1-stearoyl-2-arachidonoyl-GPC (18:0/20:4)	Lipid	Phosphatidylcholine (PC)	LC/MS Pos Late	2300	810.601	NA
galactosylglycerol*	Lipid	Glycolipid Metabolism	LC/MS Neg	795	253.093	0.0897008
digalactosylglycerol*	Lipid	Glycolipid Metabolism	LC/MS Neg	781	415.146	NA
1-(1-enyl-palmitoyl)-2-arachidonoyl-GPE (P-16:0/20:4)*	Lipid	Plasmalogen	LC/MS Pos Late	2270	724.528	0.227965
glycerol	Lipid	Glycerolipid Metabolism	LC/MS Neg	758	91.0401	NA
glycerol 3-phosphate	Lipid	Glycerolipid Metabolism	LC/MS Pos Early	580	173.021	0.0981059
glycerophosphoglycerol	Lipid	Glycerolipid Metabolism	LC/MS Pos Early	520	247.058	0.152105
palmitoyl sphingomyelin (d18:1/16:0)	Lipid	Sphingomyelins	LC/MS Pos Late	2168	703.575	0.677704
3-hydroxy-3-methylglutarate	Lipid	Mevalonate Metabolism	LC/MS Polar	2850	161.046	0.175111
mevalonate	Lipid	Mevalonate Metabolism	LC/MS Neg	860	147.066	0.192319
mevalonolactone	Lipid	Mevalonate Metabolism	LC/MS Pos Early	1375	131.07	NA
17alpha-hydroxypregnanolone glucuronide	Lipid	Pregnenolone Steroids	LC/MS Neg	5071.9	509.276	0.0970247
21-hydroxypregnenolone disulfate	Lipid	Pregnenolone Steroids	LC/MS Neg	3935	245.067	0.0551242
pregnenediol sulfate (C21H34O5S)*	Lipid	Pregnenolone Steroids	LC/MS Neg	5000	397.205	0.0778536
pregnenediol disulfate (C21H34O8S2)*	Lipid	Pregnenolone Steroids	LC/MS Neg	3868	238.077	0.0582883
pregnenetriol sulfate*	Lipid	Pregnenolone Steroids	LC/MS Neg	4749	413.2	0.0634366
pregnenetriol disulfate*	Lipid	Pregnenolone Steroids	LC/MS Neg	3504	246.075	0.070327
5alpha-pregnan-3beta,20alpha-diol disulfate	Lipid	Progestin Steroids	LC/MS Neg	3962	239.085	0.0698752
5alpha-pregnan-diol disulfate	Lipid	Progestin Steroids	LC/MS Neg	4310	239.085	NA
pregnanediol-3-glucuronide	Lipid	Progestin Steroids	LC/MS Neg	5145	495.296	0.0598452
cortisol	Lipid	Corticosteroids	LC/MS Neg	4710	361.202	0.155465
cortisol 21-glucuronide	Lipid	Corticosteroids	LC/MS Neg	4246.5	537.234	0.0868308
cortisone	Lipid	Corticosteroids	LC/MS Neg	4575	359.186	0.0867548
cortisone 21-sulfate	Lipid	Corticosteroids	LC/MS Neg	4065	439.143	0.166926
tetrahydrocortisone	Lipid	Corticosteroids	LC/MS Neg	5121	363.218	0.14478
3alpha,21-dihydroxy-5beta-pregnane-11,20-dione 21-glucuronide	Lipid	Corticosteroids	LC/MS Neg	4732	523.255	0.0712323
11-ketoetiocholanolone sulfate	Lipid	Androgenic Steroids	LC/MS Neg	4420	383.153	0.215481
11-ketoetiocholanolone glucuronide	Lipid	Androgenic Steroids	LC/MS Neg	4280	479.229	0.0654564
dehydroepiandrosterone sulfate (DHEA-S)	Lipid	Androgenic Steroids	LC/MS Neg	4745	367.159	0.0533183
16a-hydroxy DHEA 3-sulfate	Lipid	Androgenic Steroids	LC/MS Neg	4240	383.153	0.0483272
androsterone glucuronide	Lipid	Androgenic Steroids	LC/MS Neg	4953	465.249	0.0654908
epiandrosterone sulfate	Lipid	Androgenic Steroids	LC/MS Neg	4855	369.174	0.0562619
epiandrosterone glucuronide	Lipid	Androgenic Steroids	LC/MS Neg	4642	465.249	0.0724906
dehydroepiandrosterone glucuronide	Lipid	Androgenic Steroids	LC/MS Neg	4510	463.234	0.092274
androsterone sulfate	Lipid	Androgenic Steroids	LC/MS Neg	5022	369.174	NA
etiocholanolone glucuronide	Lipid	Androgenic Steroids	LC/MS Neg	4915	465.249	0.0691129
androstenediol (3beta,17beta) monosulfate (1)	Lipid	Androgenic Steroids	LC/MS Neg	4535	369.174	0.0567407
androstenediol (3beta,17beta) monosulfate (2)	Lipid	Androgenic Steroids	LC/MS Neg	4500	369.174	NA
androstenediol (3beta,17beta) disulfate (1)	Lipid	Androgenic Steroids	LC/MS Neg	3740	224.062	0.0592062
androstenediol (3beta,17beta) disulfate (2)	Lipid	Androgenic Steroids	LC/MS Neg	4065	224.062	0.0507866
androstenediol (3alpha, 17alpha) monosulfate (2)	Lipid	Androgenic Steroids	LC/MS Neg	4712	369.174	0.0783087
androstenediol (3alpha, 17alpha) monosulfate (3)	Lipid	Androgenic Steroids	LC/MS Neg	5180	369.174	NA
5alpha-androstan-3alpha,17beta-diol disulfate	Lipid	Androgenic Steroids	LC/MS Neg	4275	225.07	NA
5alpha-androstan-3beta,17beta-diol monosulfate (2)	Lipid	Androgenic Steroids	LC/MS Neg	4685	371.19	NA
5alpha-androstan-3beta,17beta-diol disulfate	Lipid	Androgenic Steroids	LC/MS Neg	3880	225.07	0.0876159
5alpha-androstan-3beta,17alpha-diol disulfate	Lipid	Androgenic Steroids	LC/MS Neg	4215	225.07	0.103805
andro steroid monosulfate C19H28O6S (1)*	Lipid	Androgenic Steroids	LC/MS Neg	3871	383.153	0.054969
cholate	Lipid	Primary Bile Acid Metabolism	LC/MS Neg	5165	407.28	0.0668855
glycocholate	Lipid	Primary Bile Acid Metabolism	LC/MS Neg	5163	464.302	0.0826909
taurocholate	Lipid	Primary Bile Acid Metabolism	LC/MS Neg	5150	514.284	NA
glycochenodeoxycholate	Lipid	Primary Bile Acid Metabolism	LC/MS Neg	5236.1	448.307	0.572147
tauro-beta-muricholate	Lipid	Primary Bile Acid Metabolism	LC/MS Neg	4774	514.284	0.125481
glyco-beta-muricholate**	Lipid	Primary Bile Acid Metabolism	LC/MS Neg	4762	464.302	0.0662202
cholic acid glucuronide	Lipid	Primary Bile Acid Metabolism	LC/MS Neg	4512	583.312	0.107466
glycochenodeoxycholate glucuronide (1)	Lipid	Primary Bile Acid Metabolism	LC/MS Neg	4806	311.666	0.0821427
glycochenodeoxycholate 3-sulfate	Lipid	Primary Bile Acid Metabolism	LC/MS Neg	4820	263.628	0.0650497
glycocholate glucuronide (1)	Lipid	Primary Bile Acid Metabolism	LC/MS Neg	4533	640.334	0.0832084
deoxycholate	Lipid	Secondary Bile Acid Metabolism	LC/MS Neg	5294	391.285	0.244861
deoxycholic acid 3-sulfate	Lipid	Secondary Bile Acid Metabolism	LC/MS Neg	4880	235.118	0.154417
glycodeoxycholate	Lipid	Secondary Bile Acid Metabolism	LC/MS Neg	5281	448.307	0.173826
taurodeoxycholic acid 3-sulfate	Lipid	Secondary Bile Acid Metabolism	LC/MS Neg	4850	288.62	0.0997563
glycolithocholate sulfate*	Lipid	Secondary Bile Acid Metabolism	LC/MS Neg	5011	255.631	0.066535
taurolithocholate 3-sulfate	Lipid	Secondary Bile Acid Metabolism	LC/MS Neg	5027	280.622	0.0676827
glycoursodeoxycholate	Lipid	Secondary Bile Acid Metabolism	LC/MS Neg	5033	448.307	0.0899192
12-dehydrocholate	Lipid	Secondary Bile Acid Metabolism	LC/MS Neg	4871	405.265	0.0902609
glycocholenate sulfate*	Lipid	Secondary Bile Acid Metabolism	LC/MS Neg	4750	254.623	0.0670172
taurocholenate sulfate*	Lipid	Secondary Bile Acid Metabolism	LC/MS Neg	4750	279.614	0.0724964
7-ketodeoxycholate	Lipid	Secondary Bile Acid Metabolism	LC/MS Neg	4821	405.265	0.0854957
glycodeoxycholate 3-sulfate	Lipid	Secondary Bile Acid Metabolism	LC/MS Neg	4875	263.628	0.0700842
taurochenodeoxycholic acid 3-sulfate	Lipid	Secondary Bile Acid Metabolism	LC/MS Neg	4809	288.62	0.112347
ursocholate	Lipid	Secondary Bile Acid Metabolism	LC/MS Neg	4648	407.28	0.0646053
inosine	Nucleotide	Purine Metabolism, (Hypo)Xanthine/Inosine containing	LC/MS Neg	1602.1	267.074	0.0908764
hypoxanthine	Nucleotide	Purine Metabolism, (Hypo)Xanthine/Inosine containing	LC/MS Pos Early	1295	137.046	0.0540788
xanthine	Nucleotide	Purine Metabolism, (Hypo)Xanthine/Inosine containing	LC/MS Polar	2023	151.026	0.0942025
xanthosine	Nucleotide	Purine Metabolism, (Hypo)Xanthine/Inosine containing	LC/MS Neg	1075	283.068	0.0703322
N1-methylinosine	Nucleotide	Purine Metabolism, (Hypo)Xanthine/Inosine containing	LC/MS Pos Early	1430	283.104	0.103984
urate	Nucleotide	Purine Metabolism, (Hypo)Xanthine/Inosine containing	LC/MS Neg	757.1	167.021	0.0778927
uric acid ribonucleoside*	Nucleotide	Purine Metabolism, (Hypo)Xanthine/Inosine containing	LC/MS Neg	1200	299.063	0.0711175
allantoin	Nucleotide	Purine Metabolism, (Hypo)Xanthine/Inosine containing	LC/MS Polar	1672	157.037	0.0833086
allantoic acid	Nucleotide	Purine Metabolism, (Hypo)Xanthine/Inosine containing	LC/MS Polar	2960	175.047	0.149317
1-methylhypoxanthine	Nucleotide	Purine Metabolism, (Hypo)Xanthine/Inosine containing	LC/MS Pos Early	1530	151.061	0.0756156
adenosine 5'-monophosphate (AMP)	Nucleotide	Purine Metabolism, Adenine containing	LC/MS Pos Early	1013	348.07	NA
adenosine 3',5'-cyclic monophosphate (cAMP)	Nucleotide	Purine Metabolism, Adenine containing	LC/MS Neg	1952.2	328.045	0.0596208
adenosine	Nucleotide	Purine Metabolism, Adenine containing	LC/MS Pos Early	2169	268.104	0.1217
adenine	Nucleotide	Purine Metabolism, Adenine containing	LC/MS Pos Early	2221	136.062	0.0947706
1-methyladenine	Nucleotide	Purine Metabolism, Adenine containing	LC/MS Pos Early	2133	150.077	0.0758526
N1-methyladenosine	Nucleotide	Purine Metabolism, Adenine containing	LC/MS Pos Early	2120	282.12	0.0546689
N6-methyladenosine	Nucleotide	Purine Metabolism, Adenine containing	LC/MS Pos Early	2264	282.12	0.201788
N6-carbamoylthreonyladenosine	Nucleotide	Purine Metabolism, Adenine containing	LC/MS Pos Early	2008	413.142	0.066819
2'-deoxyadenosine	Nucleotide	Purine Metabolism, Adenine containing	LC/MS Pos Early	2252	252.109	NA
N6-succinyladenosine	Nucleotide	Purine Metabolism, Adenine containing	LC/MS Neg	940	382.1	0.276517
guanosine-3',5'-cyclic monophosphate (cGMP)	Nucleotide	Purine Metabolism, Guanine containing	LC/MS Neg	1593	344.04	0.0954179
guanosine	Nucleotide	Purine Metabolism, Guanine containing	LC/MS Pos Early	1728	284.099	0.156316
guanine	Nucleotide	Purine Metabolism, Guanine containing	LC/MS Pos Early	2032	152.057	0.104578
1-methylguanine	Nucleotide	Purine Metabolism, Guanine containing	LC/MS Neg	1643	164.058	0.130439
7-methylguanine	Nucleotide	Purine Metabolism, Guanine containing	LC/MS Pos Early	2175	166.072	0.128463
N1-methylguanosine	Nucleotide	Purine Metabolism, Guanine containing	LC/MS Pos Early	1980	298.115	0.121852
N2-methylguanosine	Nucleotide	Purine Metabolism, Guanine containing	LC/MS Neg	1988	296.1	0.0590152
N2,N2-dimethylguanosine	Nucleotide	Purine Metabolism, Guanine containing	LC/MS Pos Early	2210	312.13	0.0512413
N2,N2-dimethylguanine	Nucleotide	Purine Metabolism, Guanine containing	LC/MS Pos Early	2465	180.088	0.201175
2'-deoxyguanosine	Nucleotide	Purine Metabolism, Guanine containing	LC/MS Neg	1751	266.089	0.145551
N-carbamoylaspartate	Nucleotide	Pyrimidine Metabolism, Orotate containing	LC/MS Polar	3800	175.036	1.49324
dihydroorotate	Nucleotide	Pyrimidine Metabolism, Orotate containing	LC/MS Polar	1910	157.025	0.155188
orotate	Nucleotide	Pyrimidine Metabolism, Orotate containing	LC/MS Polar	1638.1	155.01	0.153487
orotidine	Nucleotide	Pyrimidine Metabolism, Orotate containing	LC/MS Polar	2250	287.052	0.0849112
uridine	Nucleotide	Pyrimidine Metabolism, Uracil containing	LC/MS Neg	1457.6	243.062	0.0920065
uracil	Nucleotide	Pyrimidine Metabolism, Uracil containing	LC/MS Pos Early	827	113.035	0.108051
pseudouridine	Nucleotide	Pyrimidine Metabolism, Uracil containing	LC/MS Neg	1100	243.062	0.0557027
5,6-dihydrouridine	Nucleotide	Pyrimidine Metabolism, Uracil containing	LC/MS Neg	1119	245.078	0.0559312
2'-O-methyluridine	Nucleotide	Pyrimidine Metabolism, Uracil containing	LC/MS Neg	1831	257.078	0.0973688
5-methyluridine (ribothymidine)	Nucleotide	Pyrimidine Metabolism, Uracil containing	LC/MS Neg	1778.1	257.078	NA
N3-methyluridine	Nucleotide	Pyrimidine Metabolism, Uracil containing	LC/MS Neg	1944	257.078	0.0772796
5,6-dihydrouracil	Nucleotide	Pyrimidine Metabolism, Uracil containing	LC/MS Neg	1120	113.036	0.169671
4-ureidobutyrate	Nucleotide	Pyrimidine Metabolism, Uracil containing	LC/MS Polar	2217.5	145.062	0.0965517
3-ureidoisobutyrate	Nucleotide	Pyrimidine Metabolism, Uracil containing	LC/MS Pos Early	1207	147.076	NA
3-ureidopropionate	Nucleotide	Pyrimidine Metabolism, Uracil containing	LC/MS Pos Early	875	133.061	0.0583065
beta-alanine	Nucleotide	Pyrimidine Metabolism, Uracil containing	LC/MS Pos Early	1905	90.055	0.10372
N-acetyl-beta-alanine	Nucleotide	Pyrimidine Metabolism, Uracil containing	LC/MS Neg	773	130.051	0.0935333
3-(3-amino-3-carboxypropyl)uridine*	Nucleotide	Pyrimidine Metabolism, Uracil containing	LC/MS Neg	1369	344.11	0.0524269
cytidine	Nucleotide	Pyrimidine Metabolism, Cytidine containing	LC/MS Pos Early	2124	244.093	0.147521
cytosine	Nucleotide	Pyrimidine Metabolism, Cytidine containing	LC/MS Pos Early	2060	112.05	0.157941
3-methylcytidine	Nucleotide	Pyrimidine Metabolism, Cytidine containing	LC/MS Pos Early	2176	258.108	0.0622913
N4-acetylcytidine	Nucleotide	Pyrimidine Metabolism, Cytidine containing	LC/MS Pos Early	1580	286.103	0.110494
2'-O-methylcytidine	Nucleotide	Pyrimidine Metabolism, Cytidine containing	LC/MS Pos Early	2411	258.108	0.057012
thymine	Nucleotide	Pyrimidine Metabolism, Thymine containing	LC/MS Neg	1654	125.036	0.131343
5,6-dihydrothymine	Nucleotide	Pyrimidine Metabolism, Thymine containing	LC/MS Neg	1637.8	127.051	0.148413
3-aminoisobutyrate	Nucleotide	Pyrimidine Metabolism, Thymine containing	LC/MS Pos Early	2190	104.071	0.0526078
quinolinate	Cofactors and Vitamins	Nicotinate and Nicotinamide Metabolism	LC/MS Pos Early	845	168.029	0.0653827
nicotinate ribonucleoside	Cofactors and Vitamins	Nicotinate and Nicotinamide Metabolism	LC/MS Pos Early	1536	256.082	0.151179
nicotinamide	Cofactors and Vitamins	Nicotinate and Nicotinamide Metabolism	LC/MS Pos Early	1942	123.055	0.116917
nicotinamide ribonucleotide (NMN)	Cofactors and Vitamins	Nicotinate and Nicotinamide Metabolism	LC/MS Pos Early	766	335.064	NA
nicotinamide riboside	Cofactors and Vitamins	Nicotinate and Nicotinamide Metabolism	LC/MS Pos Early	2040	255.098	0.0970997
nicotinamide N-oxide	Cofactors and Vitamins	Nicotinate and Nicotinamide Metabolism	LC/MS Pos Early	877	139.05	0.145339
1-methylnicotinamide	Cofactors and Vitamins	Nicotinate and Nicotinamide Metabolism	LC/MS Pos Early	1940	137.071	0.0344474
trigonelline (N'-methylnicotinate)	Cofactors and Vitamins	Nicotinate and Nicotinamide Metabolism	LC/MS Pos Early	1388	138.055	0.0436506
nicotinurate	Cofactors and Vitamins	Nicotinate and Nicotinamide Metabolism	LC/MS Neg	1467	179.046	0.214377
N1-Methyl-2-pyridone-5-carboxamide	Cofactors and Vitamins	Nicotinate and Nicotinamide Metabolism	LC/MS Neg	1668	151.051	0.0544294
riboflavin (Vitamin B2)	Cofactors and Vitamins	Riboflavin Metabolism	LC/MS Pos Early	2292	377.146	0.126446
pantothenate	Cofactors and Vitamins	Pantothenate and CoA Metabolism	LC/MS Neg	1498.7	218.103	0.0897249
glucarate (saccharate)	Cofactors and Vitamins	Ascorbate and Aldarate Metabolism	LC/MS Polar	3850	209.03	1.9067
ascorbate (Vitamin C)	Cofactors and Vitamins	Ascorbate and Aldarate Metabolism	LC/MS Pos Early	770	177.039	0.162728
dehydroascorbate	Cofactors and Vitamins	Ascorbate and Aldarate Metabolism	LC/MS Neg	739.6	173.009	0.321141
threonate	Cofactors and Vitamins	Ascorbate and Aldarate Metabolism	LC/MS Polar	2384	135.03	0.0851074
oxalate (ethanedioate)	Cofactors and Vitamins	Ascorbate and Aldarate Metabolism	LC/MS Neg	603	88.988	0.0881172
gulonate*	Cofactors and Vitamins	Ascorbate and Aldarate Metabolism	LC/MS Polar	2750	195.051	0.193589
gamma-CEHC	Cofactors and Vitamins	Tocopherol Metabolism	LC/MS Neg	3843	263.129	0.181179
gamma-CEHC glucuronide*	Cofactors and Vitamins	Tocopherol Metabolism	LC/MS Neg	2500	439.161	0.0547271
alpha-CEHC glucuronide*	Cofactors and Vitamins	Tocopherol Metabolism	LC/MS Neg	2616	453.177	0.0600152
alpha-CEHC sulfate	Cofactors and Vitamins	Tocopherol Metabolism	LC/MS Neg	3090	357.101	0.150891
alpha-CEHC glycine*	Cofactors and Vitamins	Tocopherol Metabolism	LC/MS Neg	4076	334.166	0.125662
alpha-CEHC taurine*	Cofactors and Vitamins	Tocopherol Metabolism	LC/MS Neg	4117	384.149	0.0881422
alpha-CEHC	Cofactors and Vitamins	Tocopherol Metabolism	LC/MS Neg	4045	277.144	NA
delta-CEHC*	Cofactors and Vitamins	Tocopherol Metabolism	LC/MS Neg	3422	249.113	0.0826001
delta-CEHC glucuronide*	Cofactors and Vitamins	Tocopherol Metabolism	LC/MS Neg	2116	425.145	0.0963811
delta-CEHC sulfate*	Cofactors and Vitamins	Tocopherol Metabolism	LC/MS Neg	2601	329.07	0.0714928
gamma-CEHC sulfate*	Cofactors and Vitamins	Tocopherol Metabolism	LC/MS Neg	2909	343.086	0.0914842
gamma-CEHC taurine*	Cofactors and Vitamins	Tocopherol Metabolism	LC/MS Neg	3917	370.133	0.0743687
folate	Cofactors and Vitamins	Folate Metabolism	LC/MS Neg	1467	440.132	NA
biopterin	Cofactors and Vitamins	Tetrahydrobiopterin Metabolism	LC/MS Neg	1398	236.079	0.203132
dihydrobiopterin	Cofactors and Vitamins	Tetrahydrobiopterin Metabolism	LC/MS Neg	1552.3	194.068	0.182951
isoxanthopterin	Cofactors and Vitamins	Pterin Metabolism	LC/MS Pos Early	1110	180.052	0.161809
pterin	Cofactors and Vitamins	Pterin Metabolism	LC/MS Pos Early	1805	164.057	0.149012
neopterin	Cofactors and Vitamins	Pterin Metabolism	LC/MS Neg	860	252.074	0.130477
7,8-dihydroneopterin	Cofactors and Vitamins	Pterin Metabolism	LC/MS Pos Early	1650	256.104	0.173832
xanthopterin	Cofactors and Vitamins	Pterin Metabolism	LC/MS Pos Early	1400	180.052	0.196242
L-urobilin	Cofactors and Vitamins	Hemoglobin and Porphyrin Metabolism	LC/MS Pos Late	901	595.349	0.158977
thiamin (Vitamin B1)	Cofactors and Vitamins	Thiamine Metabolism	LC/MS Pos Early	3050	265.112	0.0803934
retinol (Vitamin A)	Cofactors and Vitamins	Vitamin A Metabolism	LC/MS Pos Late	1636	269.226	NA
pyridoxine (Vitamin B6)	Cofactors and Vitamins	Vitamin B6 Metabolism	LC/MS Polar	1320	168.067	NA
pyridoxamine	Cofactors and Vitamins	Vitamin B6 Metabolism	LC/MS Pos Early	2975	169.097	NA
pyridoxal	Cofactors and Vitamins	Vitamin B6 Metabolism	LC/MS Pos Early	2343	168.065	0.110552
pyridoxate	Cofactors and Vitamins	Vitamin B6 Metabolism	LC/MS Neg	2185	182.046	0.0713373
hippurate	Xenobiotics	Benzoate Metabolism	LC/MS Pos Early	2116	180.065	0.0368482
2-hydroxyhippurate (salicylurate)	Xenobiotics	Benzoate Metabolism	LC/MS Neg	2184	194.046	0.0760682
3-hydroxyhippurate	Xenobiotics	Benzoate Metabolism	LC/MS Neg	1687	194.046	0.0568294
3-hydroxyhippurate sulfate	Xenobiotics	Benzoate Metabolism	LC/MS Neg	1047	274.003	0.133849
4-hydroxyhippurate	Xenobiotics	Benzoate Metabolism	LC/MS Neg	1475	194.046	0.0608881
mandelate	Xenobiotics	Benzoate Metabolism	LC/MS Polar	922	151.04	NA
4-hydroxymandelate	Xenobiotics	Benzoate Metabolism	LC/MS Neg	772.7	167.035	0.0749843
benzoate	Xenobiotics	Benzoate Metabolism	LC/MS Neg	1750	121.029	0.422412
4-hydroxybenzoate	Xenobiotics	Benzoate Metabolism	LC/MS Neg	820	137.024	0.0838343
2,4,6-trihydroxybenzoate	Xenobiotics	Benzoate Metabolism	LC/MS Neg	1574	169.014	0.0814509
catechol sulfate	Xenobiotics	Benzoate Metabolism	LC/MS Neg	1906	188.986	0.0644186
4-methylguaiacol sulfate	Xenobiotics	Benzoate Metabolism	LC/MS Neg	2978	217.018	0.0899671
guaiacol sulfate	Xenobiotics	Benzoate Metabolism	LC/MS Neg	2344	203.002	0.0620882
3-methyl catechol sulfate (1)	Xenobiotics	Benzoate Metabolism	LC/MS Neg	2790	203.002	0.0684533
3-methyl catechol sulfate (2)	Xenobiotics	Benzoate Metabolism	LC/MS Neg	2860	203.002	0.123184
4-methylcatechol sulfate	Xenobiotics	Benzoate Metabolism	LC/MS Neg	2665	203.002	0.0552988
4-hydroxycatechol sulfate	Xenobiotics	Benzoate Metabolism	LC/MS Neg	1210	204.981	0.127152
4-acetylphenol sulfate	Xenobiotics	Benzoate Metabolism	LC/MS Neg	2375	215.002	0.0627975
2-ethylphenylsulfate	Xenobiotics	Benzoate Metabolism	LC/MS Neg	3416	201.023	0.298017
3-ethylphenylsulfate	Xenobiotics	Benzoate Metabolism	LC/MS Neg	3530	201.023	NA
4-ethylphenylsulfate	Xenobiotics	Benzoate Metabolism	LC/MS Neg	3580	201.023	0.0733154
4-vinylphenol sulfate	Xenobiotics	Benzoate Metabolism	LC/MS Neg	3320	199.007	0.119475
3-methoxycatechol sulfate (1)	Xenobiotics	Benzoate Metabolism	LC/MS Neg	2163	218.997	0.0722743
3-methoxycatechol sulfate (2)	Xenobiotics	Benzoate Metabolism	LC/MS Neg	2200	218.997	0.0764169
methyl-4-hydroxybenzoate sulfate	Xenobiotics	Benzoate Metabolism	LC/MS Neg	2873	230.997	0.0607416
propyl 4-hydroxybenzoate sulfate	Xenobiotics	Benzoate Metabolism	LC/MS Neg	3971	259.028	0.0722948
p-cresol sulfate	Xenobiotics	Benzoate Metabolism	LC/MS Neg	2890	187.007	0.0547467
o-cresol sulfate	Xenobiotics	Benzoate Metabolism	LC/MS Neg	2796	187.007	0.0677586
phenylpropionylglycine	Xenobiotics	Benzoate Metabolism	LC/MS Neg	2945	206.082	0.0690911
3-(3-hydroxyphenyl)propionate sulfate	Xenobiotics	Benzoate Metabolism	LC/MS Neg	1294	245.012	0.0924037
3-(3-hydroxyphenyl)propionate	Xenobiotics	Benzoate Metabolism	LC/MS Neg	1980	165.056	0.0769239
caffeine	Xenobiotics	Xanthine Metabolism	LC/MS Pos Early	2106	195.088	0.0943921
paraxanthine	Xenobiotics	Xanthine Metabolism	LC/MS Neg	2279	179.058	0.104178
theobromine	Xenobiotics	Xanthine Metabolism	LC/MS Pos Early	1600	181.072	0.0755635
theophylline	Xenobiotics	Xanthine Metabolism	LC/MS Neg	2356.9	179.058	0.123791
1-methylurate	Xenobiotics	Xanthine Metabolism	LC/MS Pos Early	1461	183.051	0.0966897
7-methylurate	Xenobiotics	Xanthine Metabolism	LC/MS Pos Early	1321	183.051	0.0881766
1,3-dimethylurate	Xenobiotics	Xanthine Metabolism	LC/MS Neg	1671.4	195.052	0.29129
1,7-dimethylurate	Xenobiotics	Xanthine Metabolism	LC/MS Neg	1578.6	195.052	0.0530456
3,7-dimethylurate	Xenobiotics	Xanthine Metabolism	LC/MS Neg	1418.2	195.052	0.0719132
1,3,7-trimethylurate	Xenobiotics	Xanthine Metabolism	LC/MS Neg	1985	209.068	0.197817
1-methylxanthine	Xenobiotics	Xanthine Metabolism	LC/MS Pos Early	1500	167.056	0.0896859
3-methylxanthine	Xenobiotics	Xanthine Metabolism	LC/MS Neg	1700	165.042	0.0750431
7-methylxanthine	Xenobiotics	Xanthine Metabolism	LC/MS Pos Early	1350	167.056	0.0788152
5-acetylamino-6-amino-3-methyluracil	Xenobiotics	Xanthine Metabolism	LC/MS Polar	1710	197.068	0.232454
5-acetylamino-6-formylamino-3-methyluracil	Xenobiotics	Xanthine Metabolism	LC/MS Polar	1424	225.063	0.953835
3-methylurate*	Xenobiotics	Xanthine Metabolism	LC/MS Neg	1024	181.037	0.14468
cotinine	Xenobiotics	Tobacco Metabolite	LC/MS Pos Early	2213	177.102	NA
hydroxycotinine	Xenobiotics	Tobacco Metabolite	LC/MS Pos Early	2030	193.097	NA
cotinine N-oxide	Xenobiotics	Tobacco Metabolite	LC/MS Pos Early	1377	193.097	NA
3-hydroxycotinine glucuronide	Xenobiotics	Tobacco Metabolite	LC/MS Neg	1745	367.115	NA
nornicotine	Xenobiotics	Tobacco Metabolite	LC/MS Pos Early	2947	149.107	NA
nicotine	Xenobiotics	Tobacco Metabolite	LC/MS Pos Early	2883	163.123	NA
ethyl maltol sulfate	Xenobiotics	Food Component/Plant	LC/MS Neg	2010	218.997	0.105631
piperidine	Xenobiotics	Food Component/Plant	LC/MS Pos Early	2500	86.0964	0.0693457
2-piperidinone	Xenobiotics	Food Component/Plant	LC/MS Pos Early	1675	100.076	0.0736503
sucralose	Xenobiotics	Food Component/Plant	LC/MS Neg	3140	395.007	0.0868903
genistein	Xenobiotics	Food Component/Plant	LC/MS Neg	3754	269.046	NA
shikimate	Xenobiotics	Food Component/Plant	LC/MS Polar	2725	173.046	0.152419
1-aminocyclopropanecarboxylic acid	Xenobiotics	Food Component/Plant	LC/MS Pos Early	2047	102.055	NA
1-methyl-beta-carboline-3-carboxylic acid	Xenobiotics	Food Component/Plant	LC/MS Neg	3190	225.067	0.155805
diaminopimelate	Xenobiotics	Food Component/Plant	LC/MS Pos Early	2569	191.103	NA
1-kestose	Xenobiotics	Food Component/Plant	LC/MS Neg	1054	503.162	0.11964
levulinate (4-oxovalerate)	Xenobiotics	Food Component/Plant	LC/MS Neg	934.6	115.04	0.178458
vanillate	Xenobiotics	Food Component/Plant	LC/MS Neg	1100	167.035	0.0776545
1,6-anhydroglucose	Xenobiotics	Food Component/Plant	LC/MS Neg	919.7	161.046	0.191632
2,3-dihydroxyisovalerate	Xenobiotics	Food Component/Plant	LC/MS Polar	1050	133.051	0.0645248
2,3-dihydroxypyridine	Xenobiotics	Food Component/Plant	LC/MS Pos Early	1420	112.039	0.0950107
2,8-quinolinediol	Xenobiotics	Food Component/Plant	LC/MS Neg	3133	160.04	0.182912
2,8-quinolinediol sulfate	Xenobiotics	Food Component/Plant	LC/MS Neg	2612	239.997	0.0631726
2-isopropylmalate	Xenobiotics	Food Component/Plant	LC/MS Neg	725	175.061	0.139641
2-oxindole-3-acetate	Xenobiotics	Food Component/Plant	LC/MS Pos Early	2378	192.065	0.219517
3-formylindole	Xenobiotics	Food Component/Plant	LC/MS Neg	3709	144.046	0.103541
3,5-dihydroxybenzoic acid	Xenobiotics	Food Component/Plant	LC/MS Neg	785.4	153.019	0.0881152
3-hydroxyindolin-2-one	Xenobiotics	Food Component/Plant	LC/MS Neg	2695	148.04	0.134208
3-hydroxyindolin-2-one sulfate	Xenobiotics	Food Component/Plant	LC/MS Neg	2082	227.997	0.0673601
betonicine	Xenobiotics	Food Component/Plant	LC/MS Pos Early	1012	160.097	NA
5-hydroxymethyl-2-furoylcarnitine*	Xenobiotics	Food Component/Plant	LC/MS Pos Early	2471	286.128	0.071907
gluconate	Xenobiotics	Food Component/Plant	LC/MS Polar	2922	195.051	0.185992
abscisate	Xenobiotics	Food Component/Plant	LC/MS Neg	3170	263.129	0.0540883
4-acetylcatechol sulfate (1)	Xenobiotics	Food Component/Plant	LC/MS Neg	1774	230.997	0.120484
4-acetylcatechol sulfate (2)	Xenobiotics	Food Component/Plant	LC/MS Neg	2193	230.997	0.0707855
2-acetolactate	Xenobiotics	Food Component/Plant	LC/MS Neg	1300	131.035	NA
alliin	Xenobiotics	Food Component/Plant	LC/MS Pos Early	1470	178.053	0.0762617
N-acetylalliin	Xenobiotics	Food Component/Plant	LC/MS Neg	1467	218.049	0.06157
beta-guanidinopropanoate	Xenobiotics	Food Component/Plant	LC/MS Pos Early	2145	132.077	0.103576
caffeate	Xenobiotics	Food Component/Plant	LC/MS Neg	1165	179.035	0.129874
3-hydroxycinnamate	Xenobiotics	Food Component/Plant	LC/MS Neg	1960	163.04	0.125263
chlorogenate	Xenobiotics	Food Component/Plant	LC/MS Neg	1732	353.088	NA
ciliatine (2-aminoethylphosphonate)	Xenobiotics	Food Component/Plant	LC/MS Pos Early	736	126.031	NA
cinchonine	Xenobiotics	Food Component/Plant	LC/MS Pos Early	3275	295.18	NA
cinnamoylglycine	Xenobiotics	Food Component/Plant	LC/MS Neg	3127	204.067	0.0639695
coumaroylquinate (1)	Xenobiotics	Food Component/Plant	LC/MS Neg	2480	337.093	NA
coumaroylquinate (2)	Xenobiotics	Food Component/Plant	LC/MS Neg	2345	337.093	0.120864
coumaroylquinate (3)	Xenobiotics	Food Component/Plant	LC/MS Neg	2152	337.093	NA
coumaroylquinate (4)	Xenobiotics	Food Component/Plant	LC/MS Neg	1982	337.093	NA
coumaroylquinate (5)	Xenobiotics	Food Component/Plant	LC/MS Neg	1934	337.093	NA
cryptochlorogenic acid	Xenobiotics	Food Component/Plant	LC/MS Neg	2087	353.088	NA
daidzein	Xenobiotics	Food Component/Plant	LC/MS Neg	3566	253.051	NA
daidzein 7-O-glucuronide	Xenobiotics	Food Component/Plant	LC/MS Neg	2580	429.083	0.0832797
dihydroferulate	Xenobiotics	Food Component/Plant	LC/MS Neg	1928	195.066	0.0831802
dihydroferulic acid sulfate	Xenobiotics	Food Component/Plant	LC/MS Neg	1310	275.023	0.0771609
enterolactone	Xenobiotics	Food Component/Plant	LC/MS Neg	4515	297.113	0.173361
equol glucuronide	Xenobiotics	Food Component/Plant	LC/MS Neg	3215	417.119	0.0537506
equol sulfate	Xenobiotics	Food Component/Plant	LC/MS Neg	3630	321.044	0.0780231
ergothioneine	Xenobiotics	Food Component/Plant	LC/MS Pos Early	850	230.096	NA
erythritol	Xenobiotics	Food Component/Plant	LC/MS Polar	1491	167.056	0.0966638
3-ethylcatechol sulfate (1)	Xenobiotics	Food Component/Plant	LC/MS Neg	3422	217.018	0.196421
3-ethylcatechol sulfate (2)	Xenobiotics	Food Component/Plant	LC/MS Neg	3555	217.018	0.105331
ferulate	Xenobiotics	Food Component/Plant	LC/MS Neg	1755	193.051	NA
ferulic acid 4-sulfate	Xenobiotics	Food Component/Plant	LC/MS Neg	1200	273.007	0.137032
ferulylglycine (1)	Xenobiotics	Food Component/Plant	LC/MS Neg	2239	250.072	0.0969483
ferulylglycine (2)	Xenobiotics	Food Component/Plant	LC/MS Neg	2172	250.072	0.13543
fucitol	Xenobiotics	Food Component/Plant	LC/MS Neg	816.1	165.077	0.0655732
glycitein sulfate (2)	Xenobiotics	Food Component/Plant	LC/MS Neg	3398	363.018	NA
hesperetin	Xenobiotics	Food Component/Plant	LC/MS Neg	3679	301.072	NA
histidine betaine (hercynine)*	Xenobiotics	Food Component/Plant	LC/MS Pos Early	2094	198.124	0.103214
homocitrate	Xenobiotics	Food Component/Plant	LC/MS Pos Early	1179	224.077	0.0853058
homostachydrine*	Xenobiotics	Food Component/Plant	LC/MS Pos Early	1750	158.118	0.0734419
hydroquinone beta-D-glucopyranoside	Xenobiotics	Food Component/Plant	LC/MS Neg	1520	271.082	NA
indolin-2-one	Xenobiotics	Food Component/Plant	LC/MS Pos Early	2575	134.06	0.177201
linamarin	Xenobiotics	Food Component/Plant	LC/MS Pos Early	1440	265.139	NA
mannonate*	Xenobiotics	Food Component/Plant	LC/MS Polar	2736	195.051	0.134773
methyl indole-3-acetate	Xenobiotics	Food Component/Plant	LC/MS Neg	4548	188.072	NA
N-(2-furoyl)glycine	Xenobiotics	Food Component/Plant	LC/MS Neg	1525	168.03	0.0602197
2-furoylcarnitine	Xenobiotics	Food Component/Plant	LC/MS Pos Early	2672	256.118	0.0647329
naringenin	Xenobiotics	Food Component/Plant	LC/MS Neg	3437	271.061	0.14362
naringenin 7-glucuronide	Xenobiotics	Food Component/Plant	LC/MS Neg	3144	447.093	0.0533063
glucuronide of piperine metabolite C17H21NO3 (1)*	Xenobiotics	Food Component/Plant	LC/MS Neg	3814	462.177	0.124172
glucuronide of piperine metabolite C17H21NO3 (2)*	Xenobiotics	Food Component/Plant	LC/MS Neg	3918	462.177	NA
glucuronide of piperine metabolite C17H21NO3 (3)*	Xenobiotics	Food Component/Plant	LC/MS Neg	3951	462.177	0.351676
glucuronide of piperine metabolite C17H21NO3 (4)*	Xenobiotics	Food Component/Plant	LC/MS Neg	3992	462.177	0.192087
glucuronide of piperine metabolite C17H21NO3 (5)*	Xenobiotics	Food Component/Plant	LC/MS Neg	4039	462.177	0.0910946
glucuronide of piperine metabolite C17H21NO3 (6)*	Xenobiotics	Food Component/Plant	LC/MS Neg	4136	462.177	0.101197
sulfate of piperine metabolite C15H17NO3 (1)*	Xenobiotics	Food Component/Plant	LC/MS Neg	3728	338.07	0.0965175
sulfate of piperine metabolite C15H17NO3 (2)*	Xenobiotics	Food Component/Plant	LC/MS Neg	3880	338.07	0.0680827
sulfate of piperine metabolite C16H17NO3 (1)*	Xenobiotics	Food Component/Plant	LC/MS Neg	4293	350.07	0.0804215
sulfate of piperine metabolite C16H17NO3 (2)*	Xenobiotics	Food Component/Plant	LC/MS Neg	4362	350.07	NA
sulfate of piperine metabolite C16H19NO3 (1)*	Xenobiotics	Food Component/Plant	LC/MS Neg	4031	352.086	0.10996
sulfate of piperine metabolite C16H19NO3 (2)*	Xenobiotics	Food Component/Plant	LC/MS Neg	4112	352.086	0.0622647
sulfate of piperine metabolite C16H19NO3 (3)*	Xenobiotics	Food Component/Plant	LC/MS Neg	4200	352.086	0.0647787
sulfate of piperine metabolite C16H19NO4 (1)*	Xenobiotics	Food Component/Plant	LC/MS Neg	3038	368.081	0.203223
sulfate of piperine metabolite C16H19NO4 (2)*	Xenobiotics	Food Component/Plant	LC/MS Neg	3120	368.081	0.171638
sulfate of piperine metabolite C16H19NO4 (3)*	Xenobiotics	Food Component/Plant	LC/MS Neg	3154	368.081	0.0942681
sulfate of piperine metabolite C16H19NO4 (4)*	Xenobiotics	Food Component/Plant	LC/MS Neg	3282	368.081	0.0769115
sulfate of piperine metabolite C18H21NO3 (1)*	Xenobiotics	Food Component/Plant	LC/MS Neg	4481	378.102	0.113772
sulfate of piperine metabolite C18H21NO3 (2)*	Xenobiotics	Food Component/Plant	LC/MS Neg	4517	378.102	0.159867
sulfate of piperine metabolite C18H21NO3 (3)*	Xenobiotics	Food Component/Plant	LC/MS Neg	4630	378.102	0.0784185
quinate	Xenobiotics	Food Component/Plant	LC/MS Polar	2432.9	191.056	0.0597086
saccharin	Xenobiotics	Food Component/Plant	LC/MS Neg	2000	181.992	0.0880052
acesulfame	Xenobiotics	Food Component/Plant	LC/MS Neg	1581	161.987	0.0664923
sinapate	Xenobiotics	Food Component/Plant	LC/MS Neg	1973	223.061	NA
stachydrine	Xenobiotics	Food Component/Plant	LC/MS Pos Early	1440	144.102	0.0405147
3-hydroxystachydrine*	Xenobiotics	Food Component/Plant	LC/MS Pos Early	1049	160.097	NA
sulforaphane	Xenobiotics	Food Component/Plant	LC/MS Pos Early	2535	178.036	NA
sulforaphane-cysteine	Xenobiotics	Food Component/Plant	LC/MS Pos Early	2433	299.055	NA
sulforaphane-N-acetyl-cysteine	Xenobiotics	Food Component/Plant	LC/MS Neg	2230	339.051	NA
tartarate	Xenobiotics	Food Component/Plant	LC/MS Neg	615.3	149.009	0.0673586
theanine	Xenobiotics	Food Component/Plant	LC/MS Pos Early	2180	175.108	NA
N-acetyltheanine	Xenobiotics	Food Component/Plant	LC/MS Neg	1496	215.104	0.185843
thymol sulfate	Xenobiotics	Food Component/Plant	LC/MS Neg	4410	229.054	0.0676399
trihydroxybutane	Xenobiotics	Food Component/Plant	LC/MS Neg	925	105.056	0.32989
4-allylphenol sulfate	Xenobiotics	Food Component/Plant	LC/MS Neg	3805	213.023	0.0830025
methyl glucopyranoside (alpha + beta)	Xenobiotics	Food Component/Plant	LC/MS Pos Early	832	212.113	NA
N-acetyl-S-allyl-L-cysteine	Xenobiotics	Food Component/Plant	LC/MS Neg	2237	202.054	0.0633158
lotaustralin	Xenobiotics	Food Component/Plant	LC/MS Neg	2465	260.114	NA
4-vinylguaiacol sulfate	Xenobiotics	Food Component/Plant	LC/MS Neg	3354	229.018	0.0998838
pyrraline	Xenobiotics	Food Component/Plant	LC/MS Neg	2304	253.119	0.0541527
umbelliferone sulfate	Xenobiotics	Food Component/Plant	LC/MS Neg	2440	240.981	0.0619157
daidzein sulfate (2)	Xenobiotics	Food Component/Plant	LC/MS Neg	3330	333.008	0.121225
eugenol sulfate	Xenobiotics	Food Component/Plant	LC/MS Neg	3782	243.033	0.0719718
N-acetylpyrraline	Xenobiotics	Food Component/Plant	LC/MS Neg	2545	295.13	0.0532757
daidzein sulfate (1)	Xenobiotics	Food Component/Plant	LC/MS Neg	2843	333.007	NA
3-hydroxycinnamate sulfate	Xenobiotics	Food Component/Plant	LC/MS Neg	1338	242.997	0.0979529
isoeugenol sulfate	Xenobiotics	Food Component/Plant	LC/MS Neg	3893	243.033	0.0952581
syringol sulfate	Xenobiotics	Food Component/Plant	LC/MS Neg	2395	233.012	0.0740071
4-ethylphenol glucuronide	Xenobiotics	Food Component/Plant	LC/MS Neg	3167	297.098	0.0653617
furaneol sulfate	Xenobiotics	Food Component/Plant	LC/MS Neg	1900	206.997	0.0546612
4-hydroxycinnamate	Xenobiotics	Food Component/Plant	LC/MS Neg	1457	163.04	0.174314
Urolithin A	Xenobiotics	Food Component/Plant	LC/MS Neg	4107	227.035	NA
resveratrol disulfate (1)*	Xenobiotics	Food Component/Plant	LC/MS Neg	2530	192.989	NA
resveratrol disulfate (2)*	Xenobiotics	Food Component/Plant	LC/MS Neg	2840	192.989	NA
resveratrol sulfate (1)*	Xenobiotics	Food Component/Plant	LC/MS Neg	3250	307.028	0.172411
resveratrol glucuronide (2)*	Xenobiotics	Food Component/Plant	LC/MS Neg	3422	403.103	NA
resveratrol glucuronide (1)*	Xenobiotics	Food Component/Plant	LC/MS Neg	2806	403.103	NA
(2,4 or 2,5)-dimethylphenol sulfate	Xenobiotics	Food Component/Plant	LC/MS Neg	3474	201.023	0.103137
caffeic acid sulfate	Xenobiotics	Food Component/Plant	LC/MS Polar	1307	258.992	0.197926
triacetate lactone	Xenobiotics	Bacterial/Fungal	LC/MS Neg	1238	125.024	0.109643
1H-indole-7-acetic acid	Xenobiotics	Bacterial/Fungal	LC/MS Neg	2862	174.056	0.174949
N-methylpipecolate	Xenobiotics	Bacterial/Fungal	LC/MS Pos Early	1932	144.102	0.352416
Urolithin B	Xenobiotics	Bacterial/Fungal	LC/MS Neg	4739	211.04	NA
triclosan sulfate	Xenobiotics	Bacterial/Fungal	LC/MS Neg	5118	366.901	NA
4-acetamidophenol	Xenobiotics	Drug - Analgesics, Anesthetics	LC/MS Pos Early	1670	152.071	0.0824187
3-(N-acetyl-L-cystein-S-yl) acetaminophen	Xenobiotics	Drug - Analgesics, Anesthetics	LC/MS Neg	2094	311.071	0.0693535
4-acetaminophen sulfate	Xenobiotics	Drug - Analgesics, Anesthetics	LC/MS Neg	1792	230.013	0.0508298
4-acetamidophenylglucuronide	Xenobiotics	Drug - Analgesics, Anesthetics	LC/MS Neg	1400	326.088	0.0489419
2-hydroxyacetaminophen sulfate*	Xenobiotics	Drug - Analgesics, Anesthetics	LC/MS Neg	1674	246.008	0.0804378
2-methoxyacetaminophen sulfate*	Xenobiotics	Drug - Analgesics, Anesthetics	LC/MS Neg	1949	260.023	0.0613034
2-methoxyacetaminophen glucuronide*	Xenobiotics	Drug - Analgesics, Anesthetics	LC/MS Neg	1633	356.099	0.0558018
3-(cystein-S-yl)acetaminophen*	Xenobiotics	Drug - Analgesics, Anesthetics	LC/MS Pos Early	2420	271.075	0.0527871
3-(methylthio)acetaminophen sulfate*	Xenobiotics	Drug - Analgesics, Anesthetics	LC/MS Neg	2265	276.001	0.106989
2-acetamidophenol sulfate	Xenobiotics	Drug - Analgesics, Anesthetics	LC/MS Neg	2251	230.013	0.066312
4-aminophenol sulfate (2)	Xenobiotics	Drug - Analgesics, Anesthetics	LC/MS Neg	1168	188.002	NA
ibuprofen	Xenobiotics	Drug - Analgesics, Anesthetics	LC/MS Neg	4925	205.123	NA
2-hydroxyibuprofen	Xenobiotics	Drug - Analgesics, Anesthetics	LC/MS Neg	3462	221.118	0.0660009
carboxyibuprofen	Xenobiotics	Drug - Analgesics, Anesthetics	LC/MS Neg	1920	235.098	0.0681775
carboxyibuprofen glucuronide*	Xenobiotics	Drug - Analgesics, Anesthetics	LC/MS Pos Early	2995	430.171	NA
ibuprofen acyl glucuronide	Xenobiotics	Drug - Analgesics, Anesthetics	LC/MS Neg	4855	381.156	0.0780699
salicyluric glucuronide*	Xenobiotics	Drug - Analgesics, Anesthetics	LC/MS Neg	1463	370.078	0.074683
acetylsalicylate	Xenobiotics	Drug - Analgesics, Anesthetics	LC/MS Neg	2020	137.024	NA
diclofenac	Xenobiotics	Drug - Analgesics, Anesthetics	LC/MS Neg	4903	294.009	NA
lidocaine	Xenobiotics	Drug - Analgesics, Anesthetics	LC/MS Pos Early	3250	235.18	NA
N-ethylglycinexylidide	Xenobiotics	Drug - Analgesics, Anesthetics	LC/MS Pos Early	3209	207.149	NA
6├ƒ-Naloxol-3-├ƒ-D-glucuronide	Xenobiotics	Drug - Analgesics, Anesthetics	LC/MS Neg	3843	504.188	NA
naloxone-3-beta-D-glucuronide	Xenobiotics	Drug - Analgesics, Anesthetics	LC/MS Neg	3743	502.172	NA
tramadol	Xenobiotics	Drug - Analgesics, Anesthetics	LC/MS Pos Early	3288	264.196	NA
O-desmethyltramadol	Xenobiotics	Drug - Analgesics, Anesthetics	LC/MS Pos Early	3045	250.18	NA
O-desmethyltramadol glucuronide	Xenobiotics	Drug - Analgesics, Anesthetics	LC/MS Pos Early	2741	426.212	NA
N-desmethyl tramadol	Xenobiotics	Drug - Analgesics, Anesthetics	LC/MS Pos Early	3360	250.18	NA
oxycodone	Xenobiotics	Drug - Analgesics, Anesthetics	LC/MS Pos Early	2863	316.154	NA
noroxycodone	Xenobiotics	Drug - Analgesics, Anesthetics	LC/MS Pos Early	2930	302.139	NA
fentanyl	Xenobiotics	Drug - Analgesics, Anesthetics	LC/MS Pos Late	929	337.227	NA
morphine-6-glucuronide	Xenobiotics	Drug - Analgesics, Anesthetics	LC/MS Neg	3077	460.161	NA
morphine-3-glucuronide	Xenobiotics	Drug - Analgesics, Anesthetics	LC/MS Neg	2495	460.161	NA
ciprofloxacin	Xenobiotics	Drug - Antibiotic	LC/MS Neg	2724	392.126	NA
N-acetyl sulfapyridine	Xenobiotics	Drug - Antibiotic	LC/MS Neg	2815	290.06	NA
sulfamethoxazole	Xenobiotics	Drug - Antibiotic	LC/MS Neg	1941	252.045	NA
clotrimazole	Xenobiotics	Drug - Antibiotic	LC/MS Pos Late	1015	277.078	NA
3-hydroxyquinine	Xenobiotics	Drug - Antibiotic	LC/MS Pos Early	3271	341.186	NA
quinine	Xenobiotics	Drug - Antibiotic	LC/MS Pos Early	3378	325.191	NA
N4-acetyl-5-hydroxysulfamethoxazole*	Xenobiotics	Drug - Antibiotic	LC/MS Neg	1745	310.05	NA
N4-acetylsulfamethoxazole*	Xenobiotics	Drug - Antibiotic	LC/MS Pos Early	2622	296.07	0.0984019
mycophenolic acid	Xenobiotics	Drug - Antiinflammatory, Immunosuppressant	LC/MS Neg	4185	319.119	NA
mycophenolic acid glucuronide	Xenobiotics	Drug - Antiinflammatory, Immunosuppressant	LC/MS Neg	2627	495.151	NA
prednisone	Xenobiotics	Drug - Antiinflammatory, Immunosuppressant	LC/MS Neg	4518	357.171	NA
prednisolone	Xenobiotics	Drug - Antiinflammatory, Immunosuppressant	LC/MS Neg	4701	359.186	NA
metoprolol	Xenobiotics	Drug - Cardiovascular	LC/MS Pos Early	3312	268.191	NA
metoprolol acid metabolite*	Xenobiotics	Drug - Cardiovascular	LC/MS Pos Early	2950	268.154	NA
alpha-hydroxymetoprolol	Xenobiotics	Drug - Cardiovascular	LC/MS Pos Early	2900	284.186	NA
atenolol	Xenobiotics	Drug - Cardiovascular	LC/MS Pos Early	2668	267.17	NA
diltiazem	Xenobiotics	Drug - Cardiovascular	LC/MS Pos Late	888	415.169	NA
verapamil	Xenobiotics	Drug - Cardiovascular	LC/MS Pos Late	945	455.29	NA
amlodipine	Xenobiotics	Drug - Cardiovascular	LC/MS Neg	5251	407.138	NA
4-hydroxycoumarin	Xenobiotics	Drug - Cardiovascular	LC/MS Neg	2470	161.024	NA
hydrochlorothiazide	Xenobiotics	Drug - Cardiovascular	LC/MS Neg	2046	295.957	NA
triamterene	Xenobiotics	Drug - Cardiovascular	LC/MS Pos Early	3164	254.115	NA
furosemide	Xenobiotics	Drug - Cardiovascular	LC/MS Neg	3515	329	NA
chlorthalidone	Xenobiotics	Drug - Cardiovascular	LC/MS Neg	3600	337.005	NA
candesartan	Xenobiotics	Drug - Cardiovascular	LC/MS Neg	3436	439.152	NA
valsartan	Xenobiotics	Drug - Cardiovascular	LC/MS Neg	4228	434.22	NA
olmesartan	Xenobiotics	Drug - Cardiovascular	LC/MS Neg	3747	445.199	NA
enalapril	Xenobiotics	Drug - Cardiovascular	LC/MS Pos Late	900	377.207	NA
lisinopril	Xenobiotics	Drug - Cardiovascular	LC/MS Pos Early	3292	406.234	NA
metoclopramide	Xenobiotics	Drug - Gastrointestinal	LC/MS Pos Early	3091	300.147	NA
loperamide	Xenobiotics	Drug - Gastrointestinal	LC/MS Pos Late	1075	477.23	NA
ranitidine	Xenobiotics	Drug - Gastrointestinal	LC/MS Pos Early	2910	315.149	NA
ranitidine N-oxide*	Xenobiotics	Drug - Gastrointestinal	LC/MS Pos Early	2926	331.144	NA
metformin	Xenobiotics	Drug - Metabolic	LC/MS Pos Early	2817	130.109	NA
sitagliptin	Xenobiotics	Drug - Metabolic	LC/MS Neg	4485	468.111	NA
ezetimibe glucuronide*	Xenobiotics	Drug - Metabolic	LC/MS Neg	4588	584.174	NA
allopurinol	Xenobiotics	Drug - Metabolic	LC/MS Neg	1530	135.031	NA
allopurinol riboside	Xenobiotics	Drug - Metabolic	LC/MS Neg	1660	267.074	NA
oxypurinol	Xenobiotics	Drug - Metabolic	LC/MS Polar	1656	151.026	NA
3-hydroxyvalproate	Xenobiotics	Drug - Neurological	LC/MS Neg	2912	159.103	NA
carbamazepine	Xenobiotics	Drug - Neurological	LC/MS Pos Late	880	237.102	NA
carbamazepine 10,11-epoxide*	Xenobiotics	Drug - Neurological	LC/MS Pos Early	3020	253.097	NA
carbamazepine glucuronide*	Xenobiotics	Drug - Neurological	LC/MS Neg	3884	411.12	NA
3-hydroxycarbamazepine	Xenobiotics	Drug - Neurological	LC/MS Neg	4280	251.083	NA
gabapentin	Xenobiotics	Drug - Neurological	LC/MS Neg	2407.4	170.119	NA
homoveratric acid	Xenobiotics	Drug - Neurological	LC/MS Pos Early	2700	197.081	NA
pregabalin	Xenobiotics	Drug - Neurological	LC/MS Neg	2378	158.119	NA
sertraline	Xenobiotics	Drug - Psychoactive	LC/MS Pos Late	1070	306.081	NA
venlafaxine	Xenobiotics	Drug - Psychoactive	LC/MS Pos Late	848	278.212	NA
O-desmethylvenlafaxine	Xenobiotics	Drug - Psychoactive	LC/MS Pos Early	3253	264.196	NA
N,O-didesmethylvenlafaxine glucuronide	Xenobiotics	Drug - Psychoactive	LC/MS Pos Early	2902	426.212	NA
escitalopram	Xenobiotics	Drug - Psychoactive	LC/MS Pos Late	908	325.171	NA
duloxetine	Xenobiotics	Drug - Psychoactive	LC/MS Pos Late	993	298.126	NA
4-hydroxy duloxetine glucuronide*	Xenobiotics	Drug - Psychoactive	LC/MS Neg	3705	488.139	NA
5-hydroxy-6-methoxy duloxetine sulfate*	Xenobiotics	Drug - Psychoactive	LC/MS Neg	3807	422.074	NA
N-desalkylquetiapine*	Xenobiotics	Drug - Psychoactive	LC/MS Pos Late	874	296.122	NA
diphenhydramine	Xenobiotics	Drug - Respiratory	LC/MS Pos Late	911	256.17	0.117211
cetirizine	Xenobiotics	Drug - Respiratory	LC/MS Pos Late	1052	389.163	0.118165
asmol	Xenobiotics	Drug - Respiratory	LC/MS Pos Early	2722	240.159	NA
pseudoephedrine	Xenobiotics	Drug - Respiratory	LC/MS Pos Early	3041	166.123	NA
salicylate	Xenobiotics	Drug - Topical Agents	LC/MS Polar	802	137.024	0.1495
pivaloylcarnitine (C5)	Xenobiotics	Drug - Topical Agents	LC/MS Pos Early	3005	246.17	NA
hydroquinone sulfate	Xenobiotics	Drug - Topical Agents	LC/MS Neg	1395	188.986	0.0765455
2-dimethylaminoethanol	Xenobiotics	Drug - Topical Agents	LC/MS Pos Early	1983	90.0913	0.137118
S-carboxymethyl-L-cysteine	Xenobiotics	Drug - Other	LC/MS Pos Early	1490	180.032	NA
diethanolamine	Xenobiotics	Chemical	LC/MS Pos Early	1960	106.086	0.17142
diglycerol	Xenobiotics	Chemical	LC/MS Neg	1078	165.077	0.199095
sulfate*	Xenobiotics	Chemical	LC/MS Neg	616	96.9601	0.102693
O-sulfo-L-tyrosine	Xenobiotics	Chemical	LC/MS Neg	990	260.023	0.0486528
2-oxo-1-pyrrolidinepropionate	Xenobiotics	Chemical	LC/MS Pos Early	1600	158.081	0.231475
ethyl glucuronide	Xenobiotics	Chemical	LC/MS Neg	793	221.067	0.183354
3-acetylphenol	Xenobiotics	Chemical	LC/MS Neg	3400	135.045	0.19946
3-acetylphenol sulfate	Xenobiotics	Chemical	LC/MS Neg	2477	215.002	0.0634168
2-aminophenol sulfate	Xenobiotics	Chemical	LC/MS Neg	1677	188.002	0.0850219
S-(3-hydroxypropyl)mercapturic acid (HPMA)	Xenobiotics	Chemical	LC/MS Neg	1576	220.065	0.0656276
S(2-carboxyethyl)mercapturic acid	Xenobiotics	Chemical	LC/MS Pos Early	1564	236.059	NA
dexpanthenol	Xenobiotics	Chemical	LC/MS Pos Early	1740	206.139	0.324763
dimethyl sulfone	Xenobiotics	Chemical	LC/MS Pos Early	832	95.0161	0.363178
ectoine	Xenobiotics	Chemical	LC/MS Pos Early	1980	143.082	0.0519588
glycolate (hydroxyacetate)	Xenobiotics	Chemical	LC/MS Polar	1790.4	159.011	0.170306
2-naphthol sulfate	Xenobiotics	Chemical	LC/MS Neg	3658	223.007	0.140812
azeloylcarnitine (C9-DC)	Xenobiotics	Chemical	LC/MS Pos Early	3149	332.207	NA
benzoylcarnitine*	Xenobiotics	Chemical	LC/MS Pos Early	3041	266.139	0.08086
indoleacetylcarnitine*	Xenobiotics	Chemical	LC/MS Pos Early	3114	319.165	0.0964869
succinimide	Xenobiotics	Chemical	LC/MS Neg	1270	98.0248	0.271007
triethanolamine	Xenobiotics	Chemical	LC/MS Pos Early	1963	150.113	0.192075
trizma acetate	Xenobiotics	Chemical	LC/MS Pos Early	1884	122.081	NA
MOPS	Xenobiotics	Chemical	LC/MS Neg	1532	208.065	NA
4-methylbenzenesulfonate	Xenobiotics	Chemical	LC/MS Neg	2350	171.012	NA
2,4-dihydroxyhydrocinnamate	Xenobiotics	Chemical	LC/MS Neg	1759	181.051	0.509045
hydroxybenzenesulfonic acid	Xenobiotics	Chemical	LC/MS Neg	1831	172.991	NA
1,2,3-benzenetriol sulfate (2)	Xenobiotics	Chemical	LC/MS Neg	1709	204.981	0.0807819
orcinol sulfate	Xenobiotics	Chemical	LC/MS Neg	2205	203.002	0.0768009
2-methoxyresorcinol sulfate	Xenobiotics	Chemical	LC/MS Neg	1863	218.997	0.0761061
3-hydroxypyridine sulfate	Xenobiotics	Chemical	LC/MS Neg	1595.5	173.987	0.0610947
1,2,3-benzenetriol sulfate (1)	Xenobiotics	Chemical	LC/MS Neg	1453	204.981	0.0937671
gentisic acid-5-glucoside	Xenobiotics	Chemical	LC/MS Neg	1434	315.072	0.0680007
4'-hydroxypropiophenone sulfate	Xenobiotics	Chemical	LC/MS Neg	3012	229.018	NA
6-hydroxyindole sulfate	Xenobiotics	Chemical	LC/MS Neg	2498	212.002	0.0572003
4-acetamidobenzoate	Xenobiotics	Chemical	LC/MS Neg	1403	178.051	NA
thioproline	Xenobiotics	Chemical	LC/MS Pos Early	1250	134.027	0.138365
3-S-cysteinyl-2-methylpropanoate*	Xenobiotics	Chemical	LC/MS Pos Early	2344	208.064	0.152767
2,3-dimethylphenol sulfate	Xenobiotics	Chemical	LC/MS Neg	3376	201.023	0.12691
2,6-dimethylphenol sulfate	Xenobiotics	Chemical	LC/MS Neg	3342	201.023	0.162561
glucuronide of C8H14O2 (1)*	Partially Characterized Molecules	Partially Characterized Molecules	LC/MS Neg	3679	317.124	0.129945
glucuronide of C8H14O2 (3)*	Partially Characterized Molecules	Partially Characterized Molecules	LC/MS Neg	3791	317.124	0.0874021
glucuronide of C8H14O2 (4)*	Partially Characterized Molecules	Partially Characterized Molecules	LC/MS Neg	3892	317.124	0.123535
glucuronide of C8H14O2 (5)*	Partially Characterized Molecules	Partially Characterized Molecules	LC/MS Neg	3943	317.124	NA
glucuronide of C8H14O2 (6)*	Partially Characterized Molecules	Partially Characterized Molecules	LC/MS Neg	4027	317.124	0.316411
glucuronide of C8H16O2 (1)	Partially Characterized Molecules	Partially Characterized Molecules	LC/MS Neg	4125	319.14	NA
glucuronide of C8H16O2 (2)*	Partially Characterized Molecules	Partially Characterized Molecules	LC/MS Neg	4380	319.14	0.0732983
glucuronide of C8H18O2 (2)*	Partially Characterized Molecules	Partially Characterized Molecules	LC/MS Neg	3300	321.156	0.132312
glucuronide of C9H10O4 (1)*	Partially Characterized Molecules	Partially Characterized Molecules	LC/MS Neg	2175	357.083	0.0848839
glucuronide of C10H14O2 (1)*	Partially Characterized Molecules	Partially Characterized Molecules	LC/MS Neg	3194	341.124	NA
glucuronide of C10H14O2 (2)*	Partially Characterized Molecules	Partially Characterized Molecules	LC/MS Neg	3154	341.124	0.066713
glucuronide of C10H14O2 (5)*	Partially Characterized Molecules	Partially Characterized Molecules	LC/MS Neg	4084	341.124	NA
glucuronide of C10H18O2 (1)*	Partially Characterized Molecules	Partially Characterized Molecules	LC/MS Neg	2728	345.156	0.0489037
glucuronide of C10H18O2 (2)*	Partially Characterized Molecules	Partially Characterized Molecules	LC/MS Neg	2885	345.156	0.190303
glucuronide of C10H18O2 (3)*	Partially Characterized Molecules	Partially Characterized Molecules	LC/MS Neg	2990	345.156	0.116604
glucuronide of C10H18O2 (4)*	Partially Characterized Molecules	Partially Characterized Molecules	LC/MS Neg	3460	345.156	0.139297
glucuronide of C10H18O2 (5)*	Partially Characterized Molecules	Partially Characterized Molecules	LC/MS Neg	3582	345.156	0.172659
glucuronide of C10H18O2 (6)*	Partially Characterized Molecules	Partially Characterized Molecules	LC/MS Neg	3750	345.156	NA
glucuronide of C10H18O2 (7)*	Partially Characterized Molecules	Partially Characterized Molecules	LC/MS Neg	3790	345.156	0.0504617
glucuronide of C10H18O2 (8)*	Partially Characterized Molecules	Partially Characterized Molecules	LC/MS Neg	3865	345.156	0.0489751
glucuronide of C10H18O2 (9)*	Partially Characterized Molecules	Partially Characterized Molecules	LC/MS Neg	4010	345.156	0.26827
glucuronide of C10H18O2 (10)*	Partially Characterized Molecules	Partially Characterized Molecules	LC/MS Neg	4622	345.156	0.0994987
glucuronide of C10H18O2 (11)*	Partially Characterized Molecules	Partially Characterized Molecules	LC/MS Neg	4680	345.156	0.0579674
glucuronide of C10H18O2 (12)*	Partially Characterized Molecules	Partially Characterized Molecules	LC/MS Neg	4760	345.156	0.0524256
glucuronide of C12H20O3 (1)*	Partially Characterized Molecules	Partially Characterized Molecules	LC/MS Neg	3728	387.166	0.06706
glucuronide of C12H20O3 (2)*	Partially Characterized Molecules	Partially Characterized Molecules	LC/MS Neg	3815	387.166	0.135737
glucuronide of C12H20O3 (3)*	Partially Characterized Molecules	Partially Characterized Molecules	LC/MS Neg	3900	387.166	0.163511
glucuronide of C12H20O3 (4)*	Partially Characterized Molecules	Partially Characterized Molecules	LC/MS Neg	3992	387.166	0.0694937
glucuronide of C12H20O3 (5)*	Partially Characterized Molecules	Partially Characterized Molecules	LC/MS Neg	4102	387.166	0.14395
glucuronide of C12H22O3 (1)*	Partially Characterized Molecules	Partially Characterized Molecules	LC/MS Neg	3350	389.182	0.0937346
glucuronide of C12H22O4 (1)*	Partially Characterized Molecules	Partially Characterized Molecules	LC/MS Neg	2590	405.177	0.0588213
glucuronide of C12H22O4 (2)*	Partially Characterized Molecules	Partially Characterized Molecules	LC/MS Neg	2700	405.177	0.0814289
glucuronide of C14H22O4 (2)*	Partially Characterized Molecules	Partially Characterized Molecules	LC/MS Neg	3932	429.177	0.104099
glucuronide of C14H22O4 (3)*	Partially Characterized Molecules	Partially Characterized Molecules	LC/MS Neg	4485	429.177	0.113667
glucuronide of C14H26O4 (1)*	Partially Characterized Molecules	Partially Characterized Molecules	LC/MS Neg	3200	433.208	0.117381
glucuronide of C14H26O4 (2)*	Partially Characterized Molecules	Partially Characterized Molecules	LC/MS Neg	3300	433.208	0.113922
glucuronide of C16H30O4 (1)*	Partially Characterized Molecules	Partially Characterized Molecules	LC/MS Neg	4215	461.239	0.067941
glucuronide of C19H28O4 (1)*	Partially Characterized Molecules	Partially Characterized Molecules	LC/MS Neg	3400	495.224	0.0747791
glucuronide of C19H28O4 (2)*	Partially Characterized Molecules	Partially Characterized Molecules	LC/MS Neg	3600	495.224	0.10319
glutamine conjugate of C8H12O2 (1)*	Partially Characterized Molecules	Partially Characterized Molecules	LC/MS Neg	3105	267.135	0.0891913
glutamine conjugate of C8H12O2 (2)*	Partially Characterized Molecules	Partially Characterized Molecules	LC/MS Neg	3239	267.135	0.0933482
glutamine conjugate of C8H12O2 (3)*	Partially Characterized Molecules	Partially Characterized Molecules	LC/MS Neg	3366	267.135	0.110352
glutamine conjugate of C8H12O4 (1)*	Partially Characterized Molecules	Partially Characterized Molecules	LC/MS Neg	940	299.125	0.0981464
glutamine conjugate of C8H12O4 (2)*	Partially Characterized Molecules	Partially Characterized Molecules	LC/MS Neg	1143	299.125	0.208444
glycine conjugate of C9H16O2*	Partially Characterized Molecules	Partially Characterized Molecules	LC/MS Neg	4120	212.129	0.0615949
glycine conjugate of C10H12O2*	Partially Characterized Molecules	Partially Characterized Molecules	LC/MS Neg	4005	220.098	0.0617439
glycine conjugate of C10H14O2 (1)*	Partially Characterized Molecules	Partially Characterized Molecules	LC/MS Neg	4335	222.114	0.0630087
N-acetylglucosamine conjugate of C24H40O4 bile acid**	Partially Characterized Molecules	Partially Characterized Molecules	LC/MS Neg	4637	594.365	0.0632014
N-acetylglucosamine conjugate of C24H38O4 bile acid**	Partially Characterized Molecules	Partially Characterized Molecules	LC/MS Neg	4637	592.349	0.0919038
X - 07765	NA	NA	LC/MS Neg	3698	245.048	0.0682591
X - 09789	NA	NA	LC/MS Neg	2580.5	153.02	0.0683612
X - 10445	NA	NA	LC/MS Pos Early	2486	250.093	0.164551
X - 10457	NA	NA	LC/MS Pos Early	2370	261.144	0.111871
X - 10458	NA	NA	LC/MS Neg	3634	231.124	0.111788
X - 11261	NA	NA	LC/MS Pos Late	870	286.201	0.10678
X - 11299	NA	NA	LC/MS Neg	4886	507.222	0.0763915
X - 11381	NA	NA	LC/MS Pos Early	2331	186.112	NA
X - 11444	NA	NA	LC/MS Neg	3972	541.265	0.0613218
X - 11470	NA	NA	LC/MS Neg	4151	525.271	0.059302
X - 11491	NA	NA	LC/MS Neg	4819	567.319	0.0825283
X - 11612	NA	NA	LC/MS Neg	1633	283.068	0.0987853
X - 11640	NA	NA	LC/MS Neg	3769	377.07	0.0724943
X - 11787	NA	NA	LC/MS Pos Early	2319	148.097	0.096599
X - 11795	NA	NA	LC/MS Pos Early	2590	148.097	NA
X - 11843	NA	NA	LC/MS Neg	2674.6	230.013	0.0728963
X - 11847	NA	NA	LC/MS Neg	3087	259.01	0.215814
X - 11849	NA	NA	LC/MS Neg	3215	266.018	0.13449
X - 11850	NA	NA	LC/MS Neg	3176	226.018	0.071488
X - 11852	NA	NA	LC/MS Neg	3277.6	232.995	0.10911
X - 11858	NA	NA	LC/MS Neg	4414	437.055	0.153643
X - 11979	NA	NA	LC/MS Neg	1990	249.063	0.0710138
X - 12007	NA	NA	LC/MS Neg	1357	222.992	0.059841
X - 12013	NA	NA	LC/MS Neg	2066	242.013	0.0782794
X - 12015	NA	NA	LC/MS Neg	1296	216.088	0.107528
X - 12026	NA	NA	LC/MS Neg	1652	180.053	0.100509
X - 12027	NA	NA	LC/MS Neg	2706	242.013	0.0568739
X - 12096	NA	NA	LC/MS Pos Early	2530	174.124	0.0847746
X - 12097	NA	NA	LC/MS Pos Early	2505	174.124	0.138536
X - 12100	NA	NA	LC/MS Pos Early	2650	221.092	0.0672884
X - 12101	NA	NA	LC/MS Pos Early	2700	164.074	0.055175
X - 12104	NA	NA	LC/MS Neg	1763	269.077	0.050543
X - 12111	NA	NA	LC/MS Neg	877	142.051	0.0880485
X - 12112	NA	NA	LC/MS Pos Early	950	142.086	0.0467647
X - 12115	NA	NA	LC/MS Pos Early	2450	260.149	0.0664994
X - 12117	NA	NA	LC/MS Pos Early	2366	204.134	0.0622359
X - 12124	NA	NA	LC/MS Pos Early	1656	469.106	0.150218
X - 12125	NA	NA	LC/MS Pos Early	2395	245.161	0.0792598
X - 12126	NA	NA	LC/MS Neg	1205	324.074	0.0669275
X - 12127	NA	NA	LC/MS Pos Early	2160	226.082	0.0723771
X - 12170	NA	NA	LC/MS Neg	1829	179.047	0.0536529
X - 12193	NA	NA	LC/MS Pos Early	2620	203.128	0.0893577
X - 12199	NA	NA	LC/MS Pos Early	2242	263.102	0.05816
X - 12206	NA	NA	LC/MS Neg	622	254.982	0.0847561
X - 12212	NA	NA	LC/MS Neg	3597.7	229.018	0.0689388
X - 12214	NA	NA	LC/MS Neg	1975	242.013	0.16031
X - 12216	NA	NA	LC/MS Neg	1691	227.997	0.0628417
X - 12221	NA	NA	LC/MS Neg	1467	203.998	0.0932331
X - 12230	NA	NA	LC/MS Neg	3346	217.018	0.082816
X - 12261	NA	NA	LC/MS Neg	1853	258.008	0.0553086
X - 12262	NA	NA	LC/MS Neg	2280	258.008	0.278345
X - 12267	NA	NA	LC/MS Neg	2970	265.12	0.0609788
X - 12283	NA	NA	LC/MS Pos Early	2646	245.092	0.075036
X - 12306	NA	NA	LC/MS Neg	2350	247.029	0.0654106
X - 12329	NA	NA	LC/MS Neg	1854	188.002	0.0667072
X - 12379	NA	NA	LC/MS Neg	2770	295.131	0.0596762
X - 12398	NA	NA	LC/MS Neg	3014	222.081	0.130756
X - 12407	NA	NA	LC/MS Neg	1873	204.981	0.0639603
X - 12410	NA	NA	LC/MS Neg	2086	274.039	0.0856995
X - 12411	NA	NA	LC/MS Neg	1037	195.034	0.136779
X - 12472	NA	NA	LC/MS Neg	2528	241.119	0.0502172
X - 12543	NA	NA	LC/MS Neg	1409	181.051	0.0595762
X - 12680	NA	NA	LC/MS Pos Early	2875	229.129	0.050324
X - 12687	NA	NA	LC/MS Neg	804	355.036	0.083587
X - 12701	NA	NA	LC/MS Neg	1050	319.068	0.0735549
X - 12704	NA	NA	LC/MS Neg	1189	274.012	0.149607
X - 12706	NA	NA	LC/MS Neg	1251	222.992	0.0840495
X - 12707	NA	NA	LC/MS Neg	1196	249.008	0.132406
X - 12708	NA	NA	LC/MS Neg	1282	268.998	0.117846
X - 12712	NA	NA	LC/MS Neg	1644	218.997	0.118784
X - 12713	NA	NA	LC/MS Neg	1626	263.023	0.0790989
X - 12714	NA	NA	LC/MS Neg	1617	303.073	0.0498093
X - 12718	NA	NA	LC/MS Neg	1750	324.074	0.08419
X - 12721	NA	NA	LC/MS Neg	1832	261.008	NA
X - 12722	NA	NA	LC/MS Neg	1871	249.008	0.0690484
X - 12726	NA	NA	LC/MS Neg	1942	233.013	0.157074
X - 12729	NA	NA	LC/MS Neg	2021	227.997	NA
X - 12730	NA	NA	LC/MS Neg	2048	203.997	0.107708
X - 12731	NA	NA	LC/MS Neg	2040	238.969	0.0925845
X - 12738	NA	NA	LC/MS Neg	2389	230.997	0.0596487
X - 12739	NA	NA	LC/MS Neg	2406	241.119	0.050943
X - 12740	NA	NA	LC/MS Neg	2497	287.023	0.0602546
X - 12745	NA	NA	LC/MS Neg	2510	350.09	0.105295
X - 12753	NA	NA	LC/MS Pos Early	1422	220.064	0.0749812
X - 12811	NA	NA	LC/MS Neg	2450	465.103	0.149138
X - 12812	NA	NA	LC/MS Neg	2435	208.062	0.0532457
X - 12813	NA	NA	LC/MS Neg	2562	369.029	0.0737391
X - 12815	NA	NA	LC/MS Neg	2653	271.028	0.101869
X - 12816	NA	NA	LC/MS Neg	2700	495.224	0.0664962
X - 12818	NA	NA	LC/MS Neg	2695	263.023	0.0628939
X - 12821	NA	NA	LC/MS Neg	2747	383.045	0.0656539
X - 12822	NA	NA	LC/MS Neg	2790	389.093	0.0635871
X - 12823	NA	NA	LC/MS Neg	2815	167.038	0.0658435
X - 12828	NA	NA	LC/MS Neg	3033	237.114	0.124336
X - 12830	NA	NA	LC/MS Neg	3197	372.113	0.056301
X - 12834	NA	NA	LC/MS Neg	3385	279.135	0.0621578
X - 12839	NA	NA	LC/MS Neg	3895	269.152	0.0574125
X - 12844	NA	NA	LC/MS Neg	4185	539.249	0.0556375
X - 12846	NA	NA	LC/MS Neg	4228	481.243	0.0507624
X - 12847	NA	NA	LC/MS Neg	4247	227.039	0.066923
X - 12849	NA	NA	LC/MS Neg	4696	331.176	0.0516936
X - 12879	NA	NA	LC/MS Neg	1115	147.067	0.0640823
X - 12906	NA	NA	LC/MS Neg	793	158.046	0.107132
X - 13255	NA	NA	LC/MS Neg	2203	367.104	0.110573
X - 13431	NA	NA	LC/MS Pos Late	1015	302.232	0.119827
X - 13507	NA	NA	LC/MS Pos Early	2520	158.093	0.0854086
X - 13553	NA	NA	LC/MS Neg	1407	263.023	0.0798311
X - 13684	NA	NA	LC/MS Pos Early	1642	242.015	0.091575
X - 13688	NA	NA	LC/MS Neg	1725	373.115	0.0675618
X - 13689	NA	NA	LC/MS Neg	3665	495.224	0.0967524
X - 13693	NA	NA	LC/MS Neg	1779	375.13	0.13791
X - 13695	NA	NA	LC/MS Neg	2510	245.013	0.0980525
X - 13698	NA	NA	LC/MS Neg	1968	411.109	0.0682161
X - 13703	NA	NA	LC/MS Neg	2144	367.104	0.0932815
X - 13723	NA	NA	LC/MS Neg	1309	211.062	0.0582321
X - 13726	NA	NA	LC/MS Neg	1532	379.035	0.134262
X - 13729	NA	NA	LC/MS Neg	1745	241.977	0.103041
X - 13737	NA	NA	LC/MS Pos Early	2332	129.102	0.0522544
X - 13835	NA	NA	LC/MS Neg	1017	169.062	0.0635506
X - 13837	NA	NA	LC/MS Pos Early	1856	301.139	0.222656
X - 13838	NA	NA	LC/MS Neg	1010	173.046	0.0701526
X - 13844	NA	NA	LC/MS Neg	1442	209.057	0.0560258
X - 13846	NA	NA	LC/MS Neg	1433	301.057	0.0624729
X - 13847	NA	NA	LC/MS Neg	1451	383.12	0.0565207
X - 13866	NA	NA	LC/MS Neg	2417.8	253.108	0.0626825
X - 13874	NA	NA	LC/MS Neg	1703	231.124	0.114236
X - 14056	NA	NA	LC/MS Pos Early	810	192.032	0.0695592
X - 14082	NA	NA	LC/MS Neg	4501	511.255	0.0599376
X - 14662	NA	NA	LC/MS Neg	4336	263.628	0.146299
X - 14837	NA	NA	LC/MS Pos Early	2200	233.113	NA
X - 15136	NA	NA	LC/MS Pos Early	3074	243.087	NA
X - 15461	NA	NA	LC/MS Pos Early	1624	160.097	0.101453
X - 15469	NA	NA	LC/MS Pos Late	785	304.212	0.212733
X - 15486	NA	NA	LC/MS Pos Early	3125	271.165	0.122447
X - 15492	NA	NA	LC/MS Neg	4678	541.265	0.0638014
X - 15503	NA	NA	LC/MS Pos Early	2300	195.076	0.0571845
X - 15666	NA	NA	LC/MS Pos Early	2755	221.092	0.0635472
X - 15728	NA	NA	LC/MS Neg	3976	231.033	0.0703347
X - 15754	NA	NA	LC/MS Neg	2644	367.104	0.112412
X - 15806	NA	NA	LC/MS Neg	3010	303.139	0.181535
X - 15807	NA	NA	LC/MS Neg	3360	337.123	0.146746
X - 16087	NA	NA	LC/MS Neg	4143	443.157	0.0704023
X - 16124	NA	NA	LC/MS Neg	2563.6	203.002	0.0615544
X - 16397	NA	NA	LC/MS Pos Early	2809	248.095	0.0580712
X - 16570	NA	NA	LC/MS Neg	3765	198.114	0.0579857
X - 16580	NA	NA	LC/MS Pos Early	2537	222.079	0.0829126
X - 16649	NA	NA	LC/MS Neg	3018	353.035	0.501689
X - 16654	NA	NA	LC/MS Neg	4598	235.118	0.0817429
X - 17009	NA	NA	LC/MS Neg	1792	267.073	NA
X - 17010	NA	NA	LC/MS Neg	3178	189.114	0.0540222
X - 17162	NA	NA	LC/MS Pos Late	900	593.333	0.172603
X - 17185	NA	NA	LC/MS Neg	3079.5	215.002	0.0778986
X - 17300	NA	NA	LC/MS Pos Early	2600	116.107	0.0518102
X - 17301	NA	NA	LC/MS Pos Early	2911	179.118	NA
X - 17303	NA	NA	LC/MS Pos Early	2765	176.072	0.0668735
X - 17304	NA	NA	LC/MS Pos Early	1525	303.07	0.0736572
X - 17306	NA	NA	LC/MS Pos Early	2872	290.159	0.0664104
X - 17323	NA	NA	LC/MS Pos Early	3307	272.185	0.110815
X - 17324	NA	NA	LC/MS Pos Early	3290	342.227	0.085278
X - 17325	NA	NA	LC/MS Neg	2868	184.098	0.0569351
X - 17327	NA	NA	LC/MS Pos Early	2750	257.149	0.0778156
X - 17328	NA	NA	LC/MS Pos Late	910	308.185	0.121223
X - 17335	NA	NA	LC/MS Pos Late	1052	248.168	0.123009
X - 17337	NA	NA	LC/MS Pos Late	1100	328.248	0.180451
X - 17339	NA	NA	LC/MS Pos Late	840	543.28	0.1555
X - 17340	NA	NA	LC/MS Neg	4697	539.25	0.0572446
X - 17342	NA	NA	LC/MS Neg	1201	246.992	NA
X - 17343	NA	NA	LC/MS Neg	1326	190.966	0.0892633
X - 17346	NA	NA	LC/MS Neg	1729	253.083	0.0539511
X - 17348	NA	NA	LC/MS Neg	2545	247.083	0.0565271
X - 17349	NA	NA	LC/MS Neg	2497	367.104	0.0851467
X - 17351	NA	NA	LC/MS Neg	3390	243.078	0.100232
X - 17353	NA	NA	LC/MS Neg	3430	507.209	0.0589192
X - 17354	NA	NA	LC/MS Neg	3520	473.147	0.0695741
X - 17355	NA	NA	LC/MS Neg	3784	474.176	NA
X - 17357	NA	NA	LC/MS Neg	4098	541.265	0.0610385
X - 17358	NA	NA	LC/MS Neg	4254	343.141	0.0870725
X - 17359	NA	NA	LC/MS Neg	4606	541.266	0.0549216
X - 17361	NA	NA	LC/MS Neg	4840	331.177	0.0805038
X - 17365	NA	NA	LC/MS Neg	1785	282.048	0.064552
X - 17367	NA	NA	LC/MS Neg	2710	182.083	0.0527706
X - 17370	NA	NA	LC/MS Neg	3518	368.082	0.0678952
X - 17371	NA	NA	LC/MS Neg	3783	452.194	0.064151
X - 17398	NA	NA	LC/MS Neg	1765	391.035	0.100779
X - 17438	NA	NA	LC/MS Neg	1950	245.139	0.111906
X - 17612	NA	NA	LC/MS Neg	4308	567.319	NA
X - 17655	NA	NA	LC/MS Neg	4169	421.061	0.0649433
X - 17673	NA	NA	LC/MS Neg	1294	148.973	0.0883497
X - 17674	NA	NA	LC/MS Neg	1415	192.982	0.074741
X - 17675	NA	NA	LC/MS Neg	1480	243.992	0.185751
X - 17676	NA	NA	LC/MS Neg	1485	167.047	0.0726397
X - 17677	NA	NA	LC/MS Neg	1544	204.982	0.0492005
X - 17679	NA	NA	LC/MS Neg	1775	199.098	0.0762637
X - 17682	NA	NA	LC/MS Neg	2408	485.167	0.0713706
X - 17685	NA	NA	LC/MS Neg	2575	233.013	0.0641151
X - 17686	NA	NA	LC/MS Neg	2614	259.028	0.068541
X - 17688	NA	NA	LC/MS Neg	2796	350.089	0.266693
X - 17689	NA	NA	LC/MS Neg	2806	295.083	0.0557956
X - 17690	NA	NA	LC/MS Neg	2904	245.049	0.0660801
X - 17692	NA	NA	LC/MS Neg	3070	370.098	0.0845177
X - 17699	NA	NA	LC/MS Neg	3479	216.125	0.0628727
X - 17704	NA	NA	LC/MS Neg	4634	489.271	0.0650358
X - 17707	NA	NA	LC/MS Neg	4807	391.198	0.0672959
X - 17723	NA	NA	LC/MS Pos Late	856	343.222	0.16669
X - 17733	NA	NA	LC/MS Pos Late	894	486.233	NA
X - 17735	NA	NA	LC/MS Pos Late	1115	274.183	NA
X - 17761	NA	NA	LC/MS Pos Late	1136	274.183	NA
X - 17763	NA	NA	LC/MS Neg	4764	391.198	0.0800158
X - 17765	NA	NA	LC/MS Neg	4582	489.271	0.0816713
X - 17825	NA	NA	LC/MS Neg	1675	314.136	NA
X - 17842	NA	NA	LC/MS Neg	1830	284.125	0.0984253
X - 18059	NA	NA	LC/MS Neg	2825	175.098	0.0939596
X - 18126	NA	NA	LC/MS Pos Early	2415	134.118	0.0810438
X - 18240	NA	NA	LC/MS Neg	2030	194.046	0.146548
X - 18345	NA	NA	LC/MS Neg	1400	245.114	0.0564631
X - 18347	NA	NA	LC/MS Neg	1415	332.147	NA
X - 18410	NA	NA	LC/MS Neg	1538	305.07	0.148669
X - 18750	NA	NA	LC/MS Neg	3219	335.024	0.125125
X - 18779	NA	NA	LC/MS Neg	1969	209.045	0.100288
X - 18838	NA	NA	LC/MS Neg	1756	338.089	0.0500068
X - 18886	NA	NA	LC/MS Neg	1870	217.108	0.0854032
X - 18887	NA	NA	LC/MS Neg	2229	328.152	0.128117
X - 18888	NA	NA	LC/MS Neg	2494	267.124	0.0688846
X - 18913	NA	NA	LC/MS Neg	4538	185.118	NA
X - 18935	NA	NA	LC/MS Neg	1917	227.998	0.058992
X - 18945	NA	NA	LC/MS Neg	2660	259.13	0.0573211
X - 19141	NA	NA	LC/MS Neg	3705	415.197	0.0970159
X - 19183	NA	NA	LC/MS Neg	1665	230.049	0.06428
X - 19299	NA	NA	LC/MS Neg	3728	227.129	0.146203
X - 19763	NA	NA	LC/MS Neg	2969	248.093	0.148847
X - 19913	NA	NA	LC/MS Neg	1075	231.099	0.114405
X - 20587	NA	NA	LC/MS Pos Early	2873	279.134	0.0982048
X - 20624	NA	NA	LC/MS Neg	2503	242.049	0.0573645
X - 21258	NA	NA	LC/MS Neg	3915	213.023	0.0661101
X - 21283	NA	NA	LC/MS Pos Early	2124	126.066	0.0581734
X - 21285	NA	NA	LC/MS Neg	4500	365.143	0.0842323
X - 21286	NA	NA	LC/MS Neg	1550	164.036	0.11965
X - 21295	NA	NA	LC/MS Neg	1526	218.997	0.0744555
X - 21310	NA	NA	LC/MS Neg	2235	233.985	NA
X - 21312	NA	NA	LC/MS Neg	2757.7	243.034	0.0813605
X - 21319	NA	NA	LC/MS Neg	4238.4	165.092	0.136802
X - 21364	NA	NA	LC/MS Neg	3757	213.087	0.0830874
X - 21410	NA	NA	LC/MS Neg	3921	385.17	0.0729613
X - 21441	NA	NA	LC/MS Neg	3025.4	294.113	0.11135
X - 21448	NA	NA	LC/MS Neg	3098	317.115	NA
X - 21467	NA	NA	LC/MS Neg	4041	262.62	0.0807783
X - 21470	NA	NA	LC/MS Neg	3249	232.06	0.0949185
X - 21661	NA	NA	LC/MS Neg	3034	259.009	0.196235
X - 21736	NA	NA	LC/MS Neg	3345	183.139	0.0816583
X - 21785	NA	NA	LC/MS Neg	765	189.041	0.0731536
X - 21787	NA	NA	LC/MS Neg	1180	157.088	0.130372
X - 21788	NA	NA	LC/MS Neg	1165	180.034	0.112623
X - 21792	NA	NA	LC/MS Neg	1290	197.083	0.0620469
X - 21796	NA	NA	LC/MS Neg	1625	138.057	0.0593445
X - 21803	NA	NA	LC/MS Neg	2035	212.003	0.0877069
X - 21807	NA	NA	LC/MS Neg	2335	233.013	0.100557
X - 21815	NA	NA	LC/MS Neg	2620	279.1	0.0515778
X - 21816	NA	NA	LC/MS Neg	2655	113.098	NA
X - 21821	NA	NA	LC/MS Neg	2930	243.078	0.0781034
X - 21825	NA	NA	LC/MS Neg	3220	234.078	0.0851509
X - 21827	NA	NA	LC/MS Neg	3285	269.14	0.147753
X - 21828	NA	NA	LC/MS Neg	3365	372.114	0.0777106
X - 21829	NA	NA	LC/MS Neg	3440	245.14	0.0804711
X - 21830	NA	NA	LC/MS Neg	3455	162.024	0.0677424
X - 21831	NA	NA	LC/MS Neg	3480	363.168	0.0746855
X - 21834	NA	NA	LC/MS Neg	3720	229.018	0.0768924
X - 21838	NA	NA	LC/MS Neg	3910	403.105	0.0578893
X - 21839	NA	NA	LC/MS Neg	3925	452.194	0.055317
X - 21840	NA	NA	LC/MS Neg	3945	347.173	0.0552837
X - 21841	NA	NA	LC/MS Neg	3960	443.157	0.0835574
X - 21842	NA	NA	LC/MS Neg	3990	277.022	0.103918
X - 21845	NA	NA	LC/MS Neg	4085	356.119	0.0600367
X - 21847	NA	NA	LC/MS Neg	4270	403.105	0.079574
X - 21851	NA	NA	LC/MS Neg	4440	509.277	0.0540737
X - 22143	NA	NA	LC/MS Neg	1263	216.088	0.0959171
X - 22148	NA	NA	LC/MS Neg	1423	243.124	0.0960279
X - 22152	NA	NA	LC/MS Pos Early	2390	146.092	0.142117
X - 22158	NA	NA	LC/MS Pos Early	3250	260.185	0.087191
X - 22162	NA	NA	LC/MS Pos Early	960	150.058	0.0799883
X - 22508	NA	NA	LC/MS Neg	1758	324.073	0.0618629
X - 22509	NA	NA	LC/MS Neg	3562	473.146	0.069123
X - 22512	NA	NA	LC/MS Neg	4018	347.171	0.114621
X - 22513	NA	NA	LC/MS Neg	3893	347.172	NA
X - 22519	NA	NA	LC/MS Pos Early	3490	304.211	0.103212
X - 22520	NA	NA	LC/MS Neg	4389	263.628	0.100422
X - 22755	NA	NA	LC/MS Neg	4193	343.141	0.0693721
X - 22757	NA	NA	LC/MS Neg	3492	335.135	0.087945
X - 22834	NA	NA	LC/MS Neg	5095	448.308	0.0750038
X - 23039	NA	NA	LC/MS Neg	678	138.02	NA
X - 23048	NA	NA	LC/MS Neg	1050	138.019	0.15034
X - 23157	NA	NA	LC/MS Neg	4276	567.318	0.0897485
X - 23159	NA	NA	LC/MS Neg	4548	235.117	0.169256
X - 23161	NA	NA	LC/MS Neg	2906	264.088	0.0872257
X - 23196	NA	NA	LC/MS Neg	1392	217.108	0.080481
X - 23228	NA	NA	LC/MS Neg	2375	367.103	0.174941
X - 23299	NA	NA	LC/MS Neg	1012	383.119	0.0669434
X - 23304	NA	NA	LC/MS Neg	1271.6	313.057	0.10263
X - 23306	NA	NA	LC/MS Neg	1374.8	147.066	0.163748
X - 23311	NA	NA	LC/MS Neg	1516	325.093	NA
X - 23314	NA	NA	LC/MS Neg	1578.3	207.087	0.0722131
X - 23329	NA	NA	LC/MS Neg	1817.1	251.113	NA
X - 23331	NA	NA	LC/MS Neg	1909.5	251.113	0.0632561
X - 23369	NA	NA	LC/MS Neg	2150	188.035	0.122634
X - 23423	NA	NA	LC/MS Neg	906	174.077	0.127188
X - 23424	NA	NA	LC/MS Neg	965	113.024	0.469457
X - 23429	NA	NA	LC/MS Neg	1040	189.077	0.122321
X - 23436	NA	NA	LC/MS Neg	1253	161.045	0.252884
X - 23438	NA	NA	LC/MS Neg	1334	184.061	0.0736438
X - 23445	NA	NA	LC/MS Neg	1462	250.072	NA
X - 23459	NA	NA	LC/MS Neg	1815	199.061	0.120144
X - 23461	NA	NA	LC/MS Neg	1848	172.04	0.0820067
X - 23481	NA	NA	LC/MS Neg	2692	144.045	NA
X - 23482	NA	NA	LC/MS Neg	2739	215.082	0.0726183
X - 23502	NA	NA	LC/MS Neg	1025	105.055	0.207973
X - 23511	NA	NA	LC/MS Neg	1278	503.162	0.135182
X - 23512	NA	NA	LC/MS Neg	1306	267.108	0.0704312
X - 23517	NA	NA	LC/MS Neg	1323	313.093	0.0610145
X - 23518	NA	NA	LC/MS Neg	715	246.992	0.120135
X - 23581	NA	NA	LC/MS Pos Early	1006	128.071	0.0755549
X - 23583	NA	NA	LC/MS Pos Early	1112	116.071	0.0845831
X - 23584	NA	NA	LC/MS Pos Early	1210	118.086	NA
X - 23585	NA	NA	LC/MS Pos Early	1378	118.086	0.0511905
X - 23587	NA	NA	LC/MS Pos Early	1230	132.102	0.0460025
X - 23590	NA	NA	LC/MS Pos Early	1466	204.086	0.0739615
X - 23593	NA	NA	LC/MS Pos Early	1531	191.102	0.0721918
X - 23639	NA	NA	LC/MS Pos Early	1640	134.081	0.106642
X - 23641	NA	NA	LC/MS Pos Late	910	288.217	0.131398
X - 23644	NA	NA	LC/MS Pos Early	983	146.081	0.0464704
X - 23645	NA	NA	LC/MS Pos Early	1568	222.079	0.0903757
X - 23647	NA	NA	LC/MS Pos Early	1663	173.055	0.0850594
X - 23648	NA	NA	LC/MS Pos Early	1656	262.103	0.111934
X - 23649	NA	NA	LC/MS Pos Early	1645	272.076	0.0724929
X - 23650	NA	NA	LC/MS Pos Early	1724	231.083	0.141761
X - 23652	NA	NA	LC/MS Pos Early	1991	171.076	NA
X - 23653	NA	NA	LC/MS Pos Early	1989	369.121	0.101375
X - 23654	NA	NA	LC/MS Pos Early	2188	116.107	0.0436299
X - 23655	NA	NA	LC/MS Pos Early	2200	110.06	0.0467404
X - 23656	NA	NA	LC/MS Pos Early	2225	169.133	0.0786859
X - 23657	NA	NA	LC/MS Pos Early	2337	144.102	0.0602855
X - 23659	NA	NA	LC/MS Pos Early	2449	143.118	0.0906868
X - 23662	NA	NA	LC/MS Pos Early	2622	159.149	0.0646356
X - 23665	NA	NA	LC/MS Pos Early	2894	217.154	0.0563952
X - 23666	NA	NA	LC/MS Pos Early	2990	159.149	0.0797237
X - 23667	NA	NA	LC/MS Pos Early	3170	177.112	0.0941653
X - 23668	NA	NA	LC/MS Pos Early	3087	282.192	0.122048
X - 23671	NA	NA	LC/MS Pos Early	3200	360.101	0.113938
X - 23672	NA	NA	LC/MS Pos Early	3214	302.196	0.111711
X - 23673	NA	NA	LC/MS Pos Early	3277	271.18	0.0814003
X - 23674	NA	NA	LC/MS Pos Early	3313	346.121	0.0620049
X - 23678	NA	NA	LC/MS Pos Late	871	220.136	0.100487
X - 23680	NA	NA	LC/MS Pos Late	1049	338.232	0.135703
X - 23729	NA	NA	LC/MS Pos Early	1420	140.034	0.0562317
X - 23739	NA	NA	LC/MS Pos Early	1286	262.103	0.0678777
X - 23748	NA	NA	LC/MS Pos Early	2319	182.082	0.0578065
X - 23775	NA	NA	LC/MS Pos Early	1002	245.076	NA
X - 23780	NA	NA	LC/MS Pos Early	2190	144.102	0.129867
X - 23787	NA	NA	LC/MS Neg	4343	383.153	0.0616274
X - 23868	NA	NA	LC/MS Neg	1337.1	287.078	0.0551683
X - 23890	NA	NA	LC/MS Neg	2254	336.073	0.0795106
X - 23906	NA	NA	LC/MS Neg	1214	295.104	0.202988
X - 23908	NA	NA	LC/MS Neg	1237	188.093	0.116015
X - 23997	NA	NA	LC/MS Pos Early	1634	223.075	0.214548
X - 24216	NA	NA	LC/MS Pos Early	2060	132.113	NA
X - 24228	NA	NA	LC/MS Pos Early	643	560.181	0.152676
X - 24241	NA	NA	LC/MS Pos Early	2239	186.112	0.196636
X - 24246	NA	NA	LC/MS Pos Early	2497	145.134	0.0750442
X - 24249	NA	NA	LC/MS Neg	1479	168.03	0.162714
X - 24270	NA	NA	LC/MS Neg	963	341.087	0.103923
X - 24293	NA	NA	LC/MS Pos Early	1189	226.128	0.111414
X - 24327	NA	NA	LC/MS Neg	1310.8	328.068	0.0522813
X - 24328	NA	NA	LC/MS Neg	1361.7	161.082	0.0868274
X - 24330	NA	NA	LC/MS Neg	1546	225.077	0.0812778
X - 24332	NA	NA	LC/MS Neg	1760	155.108	0.0778298
X - 24333	NA	NA	LC/MS Neg	1789	202.108	0.0868333
X - 24334	NA	NA	LC/MS Neg	1860	415.183	0.0931349
X - 24336	NA	NA	LC/MS Neg	1982	149.024	0.0708536
X - 24337	NA	NA	LC/MS Neg	1980	239.079	0.0847004
X - 24338	NA	NA	LC/MS Neg	2000	234.08	0.126472
X - 24339	NA	NA	LC/MS Neg	2219	363.076	0.0870085
X - 24340	NA	NA	LC/MS Neg	2560	238.108	0.0636754
X - 24341	NA	NA	LC/MS Neg	2595.5	190.091	0.0568329
X - 24342	NA	NA	LC/MS Neg	3561.9	363.166	0.129945
X - 24343	NA	NA	LC/MS Neg	3595.7	231.033	0.0758371
X - 24344	NA	NA	LC/MS Neg	3620	217.017	0.12004
X - 24345	NA	NA	LC/MS Neg	3776	248.096	0.0598571
X - 24346	NA	NA	LC/MS Neg	4043.3	445.208	0.0610336
X - 24347	NA	NA	LC/MS Neg	4249	283.166	0.0549644
X - 24348	NA	NA	LC/MS Neg	4309	299.639	0.0616866
X - 24349	NA	NA	LC/MS Neg	4371	543.28	0.069608
X - 24350	NA	NA	LC/MS Neg	4415.4	295.166	0.0847756
X - 24351	NA	NA	LC/MS Neg	4428.3	541.265	0.0601417
X - 24352	NA	NA	LC/MS Neg	4453.4	419.228	0.0861303
X - 24353	NA	NA	LC/MS Neg	4486.1	429.213	0.0725861
X - 24354	NA	NA	LC/MS Neg	4424	367.14	0.0705868
X - 24356	NA	NA	LC/MS Neg	4541	425.163	0.0749043
X - 24357	NA	NA	LC/MS Neg	4576	363.217	0.0582095
X - 24359	NA	NA	LC/MS Neg	4711	442.19	0.0979068
X - 24361	NA	NA	LC/MS Neg	4764	463.234	0.0713234
X - 24362	NA	NA	LC/MS Neg	4790	525.27	0.0684763
X - 24363	NA	NA	LC/MS Neg	4938	371.171	0.0846579
X - 24387	NA	NA	LC/MS Pos Early	2221	355.113	0.120694
X - 24400	NA	NA	LC/MS Neg	1453	180.052	NA
X - 24402	NA	NA	LC/MS Neg	2335	170.082	0.0787713
X - 24403	NA	NA	LC/MS Neg	2514	162.023	0.0653432
X - 24405	NA	NA	LC/MS Neg	4482.6	370.186	NA
X - 24406	NA	NA	LC/MS Neg	1406	174.077	0.0704567
X - 24408	NA	NA	LC/MS Pos Early	874	177.087	0.0529657
X - 24410	NA	NA	LC/MS Pos Early	881	116.07	0.0568722
X - 24411	NA	NA	LC/MS Pos Early	1171	116.07	0.206981
X - 24412	NA	NA	LC/MS Pos Early	1978	116.107	0.0711553
X - 24413	NA	NA	LC/MS Pos Early	2770	159.149	0.0884606
X - 24414	NA	NA	LC/MS Neg	1965	234.08	0.0899345
X - 24415	NA	NA	LC/MS Neg	4487	367.139	0.0794104
X - 24417	NA	NA	LC/MS Neg	4830	463.233	0.15428
X - 24418	NA	NA	LC/MS Neg	4704	525.269	0.115104
X - 24419	NA	NA	LC/MS Neg	1302	158.082	0.295485
X - 24422	NA	NA	LC/MS Pos Early	1194	271.092	0.178119
X - 24431	NA	NA	LC/MS Pos Early	566	210.06	0.171437
X - 24432	NA	NA	LC/MS Pos Early	618	210.061	0.184657
X - 24435	NA	NA	LC/MS Neg	6625	465.304	NA
X - 24455	NA	NA	LC/MS Pos Early	2641	237.087	0.0983145
X - 24456	NA	NA	LC/MS Pos Early	2538	237.087	0.155478
X - 24457	NA	NA	LC/MS Pos Early	2185	224.055	0.057601
X - 24460	NA	NA	LC/MS Neg	580	187.025	0.164162
X - 24462	NA	NA	LC/MS Pos Early	1215	206.066	0.0641291
X - 24465	NA	NA	LC/MS Pos Early	849	206.066	NA
X - 24466	NA	NA	LC/MS Pos Early	894	206.066	NA
X - 24468	NA	NA	LC/MS Pos Early	2530	288.144	0.0771445
X - 24469	NA	NA	LC/MS Pos Early	2604	288.144	0.0835155
X - 24470	NA	NA	LC/MS Pos Early	2252	306.154	0.197127
X - 24473	NA	NA	LC/MS Pos Early	1709	146.081	0.175483
X - 24474	NA	NA	LC/MS Pos Early	1875	146.081	0.145855
X - 24475	NA	NA	LC/MS Pos Early	1258	146.081	0.126958
X - 24489	NA	NA	LC/MS Neg	1850	357.082	0.132717
X - 24493	NA	NA	LC/MS Neg	2268	326.087	0.113908
X - 24494	NA	NA	LC/MS Neg	4131	479.228	0.0654605
X - 24495	NA	NA	LC/MS Neg	3685	479.228	0.0629839
X - 24497	NA	NA	LC/MS Neg	1310	315.072	0.0585831
X - 24498	NA	NA	LC/MS Neg	3039	325.092	0.0919034
X - 24499	NA	NA	LC/MS Neg	2562	299.078	0.0630868
X - 24505	NA	NA	LC/MS Neg	2443	206.082	0.0917545
X - 24515	NA	NA	LC/MS Neg	1203	230.103	0.121767
X - 24518	NA	NA	LC/MS Pos Early	2329	204.134	0.0957423
X - 24519	NA	NA	LC/MS Pos Early	2458	208.064	0.135269
X - 24520	NA	NA	LC/MS Pos Early	2442	297.108	0.143037
X - 24522	NA	NA	LC/MS Pos Early	2688	302.159	NA
X - 24527	NA	NA	LC/MS Pos Early	2221	243.134	0.0609033
X - 24528	NA	NA	LC/MS Pos Early	1680	184.06	0.0951901
X - 24530	NA	NA	LC/MS Pos Early	1452	265.085	NA
X - 24531	NA	NA	LC/MS Pos Early	2472	279.134	NA
X - 24540	NA	NA	LC/MS Neg	2955.3	261.008	0.172483
X - 24541	NA	NA	LC/MS Neg	2671	246.992	NA
X - 24542	NA	NA	LC/MS Neg	1674	224.057	0.0569461
X - 24543	NA	NA	LC/MS Neg	2823	275.024	0.0732208
X - 24544	NA	NA	LC/MS Neg	4448	411.184	0.0593568
X - 24545	NA	NA	LC/MS Neg	4015	399.184	NA
X - 24546	NA	NA	LC/MS Neg	3289	231.051	0.074162
X - 24548	NA	NA	LC/MS Neg	3415	117.072	0.160047
X - 24549	NA	NA	LC/MS Neg	2610	202.051	0.109916
X - 24556	NA	NA	LC/MS Neg	2318	283.119	0.135733
X - 24571	NA	NA	LC/MS Neg	4625	303.145	0.122405
X - 24576	NA	NA	LC/MS Neg	3184	246.95	NA
X - 24581	NA	NA	LC/MS Neg	3135	369.155	NA
X - 24583	NA	NA	LC/MS Pos Early	2618	232.118	0.106581
X - 24586	NA	NA	LC/MS Pos Early	2856	247.14	0.0702059
X - 24587	NA	NA	LC/MS Pos Early	1445	200.055	0.146481
X - 24588	NA	NA	LC/MS Neg	2350	485.167	0.0627382
X - 24590	NA	NA	LC/MS Neg	2032	274.039	0.102241
X - 24623	NA	NA	LC/MS Neg	1233.1	235.082	NA
X - 24625	NA	NA	LC/MS Neg	1287.1	263.077	NA
X - 24637	NA	NA	LC/MS Neg	2141.8	262.013	NA
X - 24645	NA	NA	LC/MS Neg	2718	459.093	NA
X - 24657	NA	NA	LC/MS Neg	3816	429.212	NA
X - 24660	NA	NA	LC/MS Neg	4121	287.612	0.127327
X - 24669	NA	NA	LC/MS Neg	4512	287.611	0.173482
X - 24680	NA	NA	LC/MS Pos Early	1458.7	320.108	0.0971138
X - 24686	NA	NA	LC/MS Pos Early	1876	224.113	0.11234
X - 24699	NA	NA	LC/MS Pos Early	2402	241.154	0.0488384
X - 24728	NA	NA	LC/MS Pos Early	1431	238.038	0.174919
X - 24736	NA	NA	LC/MS Pos Early	2821	189.135	0.128146
X - 24757	NA	NA	LC/MS Neg	2372.7	180.066	0.0566347
X - 24759	NA	NA	LC/MS Neg	3073.5	175.097	0.102882
X - 24761	NA	NA	LC/MS Neg	1526.4	289.039	0.223
X - 24762	NA	NA	LC/MS Neg	1550	110.036	0.0703476
X - 24763	NA	NA	LC/MS Pos Early	1512	128.07	0.0841552
X - 24764	NA	NA	LC/MS Pos Early	1716	166.107	0.117329
X - 24765	NA	NA	LC/MS Pos Early	1800	83.022	0.15932
X - 24767	NA	NA	LC/MS Pos Early	2650.7	140.082	0.0656407
X - 24768	NA	NA	LC/MS Pos Early	3128	130.065	0.119482
X - 24794	NA	NA	LC/MS Neg	1131	123.056	0.117584
X - 24795	NA	NA	LC/MS Neg	1754	149.505	0.0708094
X - 24796	NA	NA	LC/MS Neg	1774.5	168.077	0.0806041
X - 24797	NA	NA	LC/MS Neg	2176	181.05	0.185733
X - 24798	NA	NA	LC/MS Neg	4418	155.108	0.0905308
X - 24799	NA	NA	LC/MS Neg	4556.5	181.087	0.0634673
X - 24801	NA	NA	LC/MS Pos Early	1733	178.107	0.0944541
X - 24807	NA	NA	LC/MS Pos Early	1869.8	162.124	0.0775863
X - 24808	NA	NA	LC/MS Pos Early	2132.4	493.229	0.499877
X - 24809	NA	NA	LC/MS Pos Early	2180	217.155	0.0642113
X - 24810	NA	NA	LC/MS Pos Early	2235	407.137	0.196498
X - 24811	NA	NA	LC/MS Pos Early	2259	228.087	0.0543137
X - 24812	NA	NA	LC/MS Pos Early	2650	230.139	0.0684132
X - 24834	NA	NA	LC/MS Neg	1499	399.15	0.0888012
X - 24838	NA	NA	LC/MS Neg	1795.5	339.129	0.100857
X - 24840	NA	NA	LC/MS Neg	2123	210.077	0.204935
X - 24952	NA	NA	LC/MS Neg	5310	413.197	0.300939
X - 24971	NA	NA	LC/MS Pos Early	2714	302.159	0.0816205
X - 25003	NA	NA	LC/MS Neg	1045	160.062	0.108355
X - 25091	NA	NA	LC/MS Neg	1033	228.034	0.108893
X - 25105	NA	NA	LC/MS Neg	1208	190.018	0.157183
X - 25109	NA	NA	LC/MS Pos Early	1115	194.048	0.064331
X - 25164	NA	NA	LC/MS Pos Early	1349	238.038	NA
Biochemical Name*: the standard for this metabolite has not been run, but Metabolon, Inc. is highly confident in its identity.
Biochemical Name**: the standard for this metabolite has not been run, and Metabolon, Inc. is confident in its identity (but not as confident as with a *ID).
Biochemical Name (#) or [#]: Indicates a compound that is a structural isomer of another compound in the Metabolon spectral library. For example, a steroid that may be sulfated at one of several positions that are indistinguishable by the mass spectrometry data or a diacylglycerol for which more than one stereospecific molecule exists.
*** Relative standard deviation is only stated for biochemicals missing in <10% of technical control samples.

## Sheet: SD2
Supplementary Data 2: Study sample characteristics of GCKD participants
Characteristic	GCKD Patients with Genetic and Metabolite Information (n=4,864)
Mean age (SD)	60.1 (12.0)
Male sex, % (n)	60 (2,938)
Mean BMI (SD), kg/m2*	29.8 (5.9)
Mean systolic BP (SD), mm Hg*	139.4 (20.3)
Diabetes, % (n)	34.8 (1,692)
Mean eGFR (SD), ml/min per 1.73 m2	49.5 (18.2)
Median urinary albumin-to-creatinine ratio (IQR), mg/g	50.1 (9.4-383.3)
For continuous variables mean (sd) is presented and for categorical variables % (n).
* Characteristics with few missing values (rate of missing values: max 2%)

## Sheet: SD3
Supplementary Data 3: Statistics of the qualifying variants contributing to significantly metabolite-associated genes.
gene	dbSNP ID	metabolite	Chr	Pos(GRCh37)	Effect allele	Non-effect allele	Effect allele frequency	Effect size	SE	P-value	N	MAC	variant consequence	significant test***
ACADM	rs121434274	4-methylhexanoylglutamine	1	76215194	A	G	0.000102838	-0.34802	0.993439	0.7261	4864	1.00041	nonsynonymous	both
ACADM	rs121434280	4-methylhexanoylglutamine	1	76198409	C	T	0.00104406	0.680428	0.314568	0.030537	4864	10.1566	nonsynonymous	both
ACADM	rs147559466	4-methylhexanoylglutamine	1	76198337	A	G	0.00236431	0.159703	0.207522	0.441554	4864	23	nonsynonymous	both
ACADM	rs150710061	4-methylhexanoylglutamine	1	76226952	C	T	0.000822368	-0.0108727	0.351307	0.97531	4864	8	nonsynonymous	both
ACADM	rs201375579	4-methylhexanoylglutamine	1	76215192	G	A	0.000411353	0.470166	0.497027	0.34417	4864	4.00165	nonsynonymous	both
ACADM	rs77931234	4-methylhexanoylglutamine	1	76226846	G	A	0.00648682	0.815601	0.126008	9.63347e-11	4864	63.1038	nonsynonymous	both
ACADM	rs121434274	4-methylhexanoylglycine	1	76215194	A	G	0.000107021	-0.0627848	0.960925	0.947905	4674	1.00043	nonsynonymous	S
ACADM	rs121434280	4-methylhexanoylglycine	1	76198409	C	T	0.00108578	0.995601	0.304292	0.00106845	4674	10.1498	nonsynonymous	S
ACADM	rs147559466	4-methylhexanoylglycine	1	76198337	A	G	0.00224647	0.0581071	0.210067	0.782078	4674	21	nonsynonymous	S
ACADM	rs150710061	4-methylhexanoylglycine	1	76226952	C	T	0.000855798	-0.274578	0.339815	0.419078	4674	8	nonsynonymous	S
ACADM	rs201375579	4-methylhexanoylglycine	1	76215192	G	A	0.000428082	0.57655	0.480775	0.230446	4674	4.00171	nonsynonymous	S
ACADM	rs77931234	4-methylhexanoylglycine	1	76226846	G	A	0.00675096	0.764995	0.121919	3.50443e-10	4674	63.108	nonsynonymous	S
ACADM	rs121434274	heptanoylglutamine	1	76215194	A	G	0.000119474	-1.66898	0.993146	0.0928612	4187	1.00048	nonsynonymous	both
ACADM	rs121434280	heptanoylglutamine	1	76198409	C	T	0.00121065	0.550104	0.314521	0.0802866	4187	10.138	nonsynonymous	both
ACADM	rs147559466	heptanoylglutamine	1	76198337	A	G	0.00238834	0.233687	0.222456	0.293494	4187	20	nonsynonymous	both
ACADM	rs150710061	heptanoylglutamine	1	76226952	C	T	0.000835921	0.0384323	0.375395	0.918456	4187	7	nonsynonymous	both
ACADM	rs201375579	heptanoylglutamine	1	76215192	G	A	0.000477897	0.48895	0.496918	0.325133	4187	4.00191	nonsynonymous	both
ACADM	rs77931234	heptanoylglutamine	1	76226846	G	A	0.00741627	0.935878	0.127113	1.80403e-13	4187	62.1038	nonsynonymous	both
ACADM	rs121434274	hexanoylcarnitine (C6)	1	76215194	A	G	0.000127877	0.165912	0.983082	0.86598	3912	1.00051	nonsynonymous	S
ACADM	rs121434280	hexanoylcarnitine (C6)	1	76198409	C	T	0.00103761	0.904441	0.348109	0.00937256	3912	8.11829	nonsynonymous	S
ACADM	rs147559466	hexanoylcarnitine (C6)	1	76198337	A	G	0.00268405	0.0079637	0.214998	0.970452	3912	21	nonsynonymous	S
ACADM	rs150710061	hexanoylcarnitine (C6)	1	76226952	C	T	0.00102249	-0.118829	0.347692	0.732529	3912	8	nonsynonymous	S
ACADM	rs201375579	hexanoylcarnitine (C6)	1	76215192	G	A	0.000383632	0.303934	0.567749	0.59242	3912	3.00153	nonsynonymous	S
ACADM	rs77931234	hexanoylcarnitine (C6)	1	76226846	G	A	0.00729647	0.827254	0.131172	2.85155e-10	3912	57.0876	nonsynonymous	S
ACADM	rs121434274	hexanoylglutamine	1	76215194	A	G	0.000102902	-1.03022	0.99496	0.300462	4861	1.00041	nonsynonymous	both
ACADM	rs121434280	hexanoylglutamine	1	76198409	C	T	0.00104471	0.932201	0.31505	0.00308741	4861	10.1567	nonsynonymous	both
ACADM	rs147559466	hexanoylglutamine	1	76198337	A	G	0.00236577	0.17681	0.20784	0.394936	4861	23	nonsynonymous	both
ACADM	rs150710061	hexanoylglutamine	1	76226952	C	T	0.000822876	-0.0250243	0.351845	0.9433	4861	8	nonsynonymous	both
ACADM	rs201375579	hexanoylglutamine	1	76215192	G	A	0.000411607	0.458054	0.497788	0.357479	4861	4.00165	nonsynonymous	both
ACADM	rs77931234	hexanoylglutamine	1	76226846	G	A	0.00649083	0.957801	0.126202	3.2132e-14	4861	63.1039	nonsynonymous	both
ACADM	rs121434274	hexanoylglycine	1	76215194	A	G	0.000102965	-0.240511	0.953887	0.800934	4858	1.00041	nonsynonymous	both
ACADM	rs121434280	hexanoylglycine	1	76198409	C	T	0.00104515	1.19591	0.302045	7.51387e-05	4858	10.1547	nonsynonymous	both
ACADM	rs147559466	hexanoylglycine	1	76198337	A	G	0.00236723	-0.0949922	0.199261	0.63356	4858	23	nonsynonymous	both
ACADM	rs150710061	hexanoylglycine	1	76226952	C	T	0.000823384	-0.00436882	0.337321	0.989666	4858	8	nonsynonymous	both
ACADM	rs201375579	hexanoylglycine	1	76215192	G	A	0.000411862	0.911226	0.477239	0.0562144	4858	4.00165	nonsynonymous	both
ACADM	rs77931234	hexanoylglycine	1	76226846	G	A	0.00649485	0.919027	0.120993	3.0611e-14	4858	63.1039	nonsynonymous	both
ACADM	rs121434274	isocaproylglutamine	1	76215194	A	G	0.000103093	1.30239	0.999752	0.192671	4852	1.00041	nonsynonymous	both
ACADM	rs121434280	isocaproylglutamine	1	76198409	C	T	0.00104624	1.05852	0.316568	0.000826608	4852	10.1528	nonsynonymous	both
ACADM	rs147559466	isocaproylglutamine	1	76198337	A	G	0.00237016	0.161864	0.208842	0.438309	4852	23	nonsynonymous	both
ACADM	rs150710061	isocaproylglutamine	1	76226952	C	T	0.000824402	-0.223356	0.35354	0.527537	4852	8	nonsynonymous	both
ACADM	rs201375579	isocaproylglutamine	1	76215192	G	A	0.000412371	0.704122	0.500186	0.159214	4852	4.00165	nonsynonymous	both
ACADM	rs77931234	isocaproylglutamine	1	76226846	G	A	0.00650289	1.01217	0.126812	1.44378e-15	4852	63.104	nonsynonymous	both
ACADM	rs121434274	isocaproylglycine	1	76215194	A	G	0.000103029	1.28101	0.946927	0.176119	4855	1.00041	nonsynonymous	both
ACADM	rs121434280	isocaproylglycine	1	76198409	C	T	0.00104581	1.33558	0.29984	8.41611e-06	4855	10.1548	nonsynonymous	both
ACADM	rs147559466	isocaproylglycine	1	76198337	A	G	0.00236869	-0.0619507	0.197807	0.754138	4855	23	nonsynonymous	both
ACADM	rs150710061	isocaproylglycine	1	76226952	C	T	0.000823893	-0.194481	0.334859	0.561386	4855	8	nonsynonymous	both
ACADM	rs201375579	isocaproylglycine	1	76215192	G	A	0.000412116	1.09293	0.473757	0.021058	4855	4.00165	nonsynonymous	both
ACADM	rs77931234	isocaproylglycine	1	76226846	G	A	0.00649887	0.832172	0.12011	4.25647e-12	4855	63.104	nonsynonymous	both
ACADM	rs121434274	N-octanoylglutamine	1	76215194	A	G	0.000107527	-0.678208	0.997694	0.496646	4652	1.00043	nonsynonymous	both
ACADM	rs121434280	N-octanoylglutamine	1	76198409	C	T	0.00109123	0.960187	0.315931	0.00237181	4652	10.1528	nonsynonymous	both
ACADM	rs147559466	N-octanoylglutamine	1	76198337	A	G	0.00247206	0.255456	0.208429	0.22034	4652	23	nonsynonymous	both
ACADM	rs150710061	N-octanoylglutamine	1	76226952	C	T	0.000752365	0.406966	0.377126	0.280532	4652	7	nonsynonymous	both
ACADM	rs201375579	N-octanoylglutamine	1	76215192	G	A	0.000430108	0.452968	0.49917	0.364173	4652	4.00172	nonsynonymous	both
ACADM	rs77931234	N-octanoylglutamine	1	76226846	G	A	0.00678295	1.0025	0.126593	2.39331e-15	4652	63.1085	nonsynonymous	both
ACADM	rs121434274	octanoylcarnitine (C8)	1	76215194	A	G	0.000103691	1.09241	0.993243	0.271399	4824	1.00041	nonsynonymous	S
ACADM	rs121434280	octanoylcarnitine (C8)	1	76198409	C	T	0.00105241	0.646175	0.314508	0.0399219	4824	10.1537	nonsynonymous	S
ACADM	rs147559466	octanoylcarnitine (C8)	1	76198337	A	G	0.00238391	-0.407171	0.207484	0.0497138	4824	23	nonsynonymous	S
ACADM	rs150710061	octanoylcarnitine (C8)	1	76226952	C	T	0.000829187	0.0320182	0.35124	0.927367	4824	8	nonsynonymous	S
ACADM	rs201375579	octanoylcarnitine (C8)	1	76215192	G	A	0.000414766	0.601523	0.496936	0.226101	4824	4.00166	nonsynonymous	S
ACADM	rs77931234	octanoylcarnitine (C8)	1	76226846	G	A	0.0065407	0.770965	0.125991	9.40291e-10	4824	63.1047	nonsynonymous	S
ACADM	rs121434274	X - 12398	1	76215194	A	G	0.00010553	-1.08402	0.982523	0.269894	4740	1.00042	nonsynonymous	both
ACADM	rs121434280	X - 12398	1	76198409	C	T	0.00107112	0.668041	0.311117	0.0317743	4740	10.1542	nonsynonymous	both
ACADM	rs147559466	X - 12398	1	76198337	A	G	0.00232068	0.613632	0.209833	0.00345138	4740	22	nonsynonymous	both
ACADM	rs150710061	X - 12398	1	76226952	C	T	0.000843882	0.236012	0.347449	0.496967	4740	8	nonsynonymous	both
ACADM	rs201375579	X - 12398	1	76215192	G	A	0.000422119	0.794923	0.491572	0.105856	4740	4.00169	nonsynonymous	both
ACADM	rs77931234	X - 12398	1	76226846	G	A	0.0066568	0.884899	0.124649	1.25564e-12	4740	63.1065	nonsynonymous	both
ACP2	rs117138208	N-acetyl-aspartyl-glutamate (NAAG)	11	47264353	C	G	0.00331744	-0.107266	0.167998	0.523151	4858	32.2322	nonsynonymous	both
ACP2	rs146415412	N-acetyl-aspartyl-glutamate (NAAG)	11	47264405	A	G	0.000103157	-0.481261	0.946631	0.611177	4858	1.00227	nonsynonymous	both
ACP2	rs41275182	N-acetyl-aspartyl-glutamate (NAAG)	11	47270313	A	G	0.00339996	-1.66287	0.165306	8.35344e-24	4858	33.034	nonsynonymous	both
ACSF3	16:89169144	ethylmalonate	16	89169144	G	A	0.000419639	-0.355701	0.476815	0.455671	4863	4.08141	nonsynonymous	B
ACSF3	rs139520739	ethylmalonate	16	89220527	T	C	0.000205634	0.34869	0.674041	0.604938	4863	2	nonsynonymous	B
ACSF3	rs141090143	ethylmalonate	16	89220556	T	C	0.0035986	0.892521	0.161767	3.44166e-08	4863	35	nonsynonymous	B
ACSF3	rs144681140	ethylmalonate	16	89211714	A	G	0.00935829	0.428523	0.100904	2.16812e-05	4863	91.0187	nonsynonymous	B
ACSF3	rs145285434	ethylmalonate	16	89180850	A	G	0.000205804	1.58272	0.676419	0.0192918	4863	2.00165	nonsynonymous	B
ACSF3	rs145470870	ethylmalonate	16	89167634	T	C	0.000205761	-0.318342	0.674072	0.636736	4863	2.00123	nonsynonymous	B
ACSF3	rs150487794	ethylmalonate	16	89180844	A	G	0.000308705	1.20018	0.550357	0.0292037	4863	3.00247	nonsynonymous	B
ACSF3	rs200029061	ethylmalonate	16	89211683	A	G	0.000205888	0.576645	0.674326	0.392473	4863	2.00247	nonsynonymous	B
ACSF3	rs201953109	ethylmalonate	16	89167714	G	C	0.00021164	0.256668	0.674218	0.703434	4863	2.05841	nonsynonymous	B
ACSF3	rs202182978	ethylmalonate	16	89167117	T	C	0.000103093	-0.357251	0.953028	0.707766	4863	1.00268	nonsynonymous	B
ACSF3	16:89169144	methylmalonate (MMA)	16	89169144	G	A	0.000423012	0.0695733	0.479012	0.884519	4825	4.08206	nonsynonymous	both
ACSF3	rs139520739	methylmalonate (MMA)	16	89220527	T	C	0.000207254	1.71081	0.677143	0.0115199	4825	2	nonsynonymous	both
ACSF3	rs141090143	methylmalonate (MMA)	16	89220556	T	C	0.00362694	1.24084	0.162517	2.25598e-14	4825	35	nonsynonymous	both
ACSF3	rs144681140	methylmalonate (MMA)	16	89211714	A	G	0.00901741	0.472148	0.103632	5.2133e-06	4825	87.018	nonsynonymous	both
ACSF3	rs145285434	methylmalonate (MMA)	16	89180850	A	G	0.000207426	0.642715	0.679588	0.34428	4825	2.00166	nonsynonymous	both
ACSF3	rs145470870	methylmalonate (MMA)	16	89167634	T	C	0.000207383	0.126158	0.677177	0.852209	4825	2.00124	nonsynonymous	both
ACSF3	rs150487794	methylmalonate (MMA)	16	89180844	A	G	0.000311139	1.93156	0.552893	0.000476649	4825	3.00249	nonsynonymous	both
ACSF3	rs200029061	methylmalonate (MMA)	16	89211683	A	G	0.000207512	0.89905	0.677432	0.184461	4825	2.00249	nonsynonymous	both
ACSF3	rs201953109	methylmalonate (MMA)	16	89167714	G	C	0.000213311	-0.0775081	0.677322	0.908894	4825	2.05845	nonsynonymous	both
ACSF3	rs202182978	methylmalonate (MMA)	16	89167117	T	C	0.000103907	0.655025	0.957413	0.493873	4825	1.0027	nonsynonymous	both
ACY1	rs121912698	2-butenoylglycine	3	52022837	T	C	0.00440103	1.17033	0.148583	3.36309e-15	4658	41	nonsynonymous	both
ACY1	rs121912701	2-butenoylglycine	3	52023042	A	G	0.0076213	0.3833	0.113306	0.000717273	4658	71	nonsynonymous	both
ACY1	rs139537461	2-butenoylglycine	3	52019928	G	A	0.000107411	1.41528	0.947054	0.135069	4658	1.00064	nonsynonymous	both
ACY1	rs140738368	2-butenoylglycine	3	52021045	T	C	0.000214684	0.460391	0.670132	0.492073	4658	2	nonsynonymous	both
ACY1	rs201547992	2-butenoylglycine	3	52021614	A	G	0.000107481	-0.153015	0.947099	0.871651	4658	1.00129	nonsynonymous	both
ACY1	rs201775925	2-butenoylglycine	3	52021422	G	A	0.000214823	-0.585939	0.669874	0.381737	4658	2.00129	nonsynonymous	both
ACY1	rs2229152	2-butenoylglycine	3	52023020	T	C	0.000429461	0.564142	0.47362	0.233603	4658	4.00086	nonsynonymous	both
ACY1	rs887540	2-butenoylglycine	3	52020630	G	A	0.000107573	0.888706	0.94697	0.348002	4658	1.00215	nonsynonymous	both
ACY1	rs121912698	N-acetyl-2-aminooctanoate*	3	52022837	T	C	0.00442023	0.903312	0.146417	6.85246e-10	4864	43	nonsynonymous	B
ACY1	rs121912701	N-acetyl-2-aminooctanoate*	3	52023042	A	G	0.00750411	0.351082	0.11276	0.00184856	4864	73	nonsynonymous	B
ACY1	rs139537461	N-acetyl-2-aminooctanoate*	3	52019928	G	A	0.000102859	1.14167	0.955752	0.232274	4864	1.00062	nonsynonymous	B
ACY1	rs140738368	N-acetyl-2-aminooctanoate*	3	52021045	T	C	0.000205592	0.877291	0.676272	0.194547	4864	2	nonsynonymous	B
ACY1	rs201547992	N-acetyl-2-aminooctanoate*	3	52021614	A	G	0.000102987	2.23441	0.955794	0.0194002	4864	1.00185	nonsynonymous	B
ACY1	rs201775925	N-acetyl-2-aminooctanoate*	3	52021422	G	A	0.000205719	-0.68521	0.676014	0.310773	4864	2.00123	nonsynonymous	B
ACY1	rs2229152	N-acetyl-2-aminooctanoate*	3	52023020	T	C	0.000411269	0.318352	0.477962	0.505373	4864	4.00082	nonsynonymous	B
ACY1	rs887540	N-acetyl-2-aminooctanoate*	3	52020630	G	A	0.000103008	-1.91099	0.955671	0.0455396	4864	1.00206	nonsynonymous	B
ACY1	rs121912698	N-acetylasparagine	3	52022837	T	C	0.00442114	1.00199	0.144811	4.53811e-12	4863	43	nonsynonymous	both
ACY1	rs121912701	N-acetylasparagine	3	52023042	A	G	0.00750565	0.349326	0.111523	0.00173428	4863	73	nonsynonymous	both
ACY1	rs139537461	N-acetylasparagine	3	52019928	G	A	0.000102881	1.02055	0.945269	0.280303	4863	1.00062	nonsynonymous	both
ACY1	rs140738368	N-acetylasparagine	3	52021045	T	C	0.000205634	-0.178899	0.668854	0.789106	4863	2	nonsynonymous	both
ACY1	rs201547992	N-acetylasparagine	3	52021614	A	G	0.000103008	1.25669	0.94531	0.183717	4863	1.00185	nonsynonymous	both
ACY1	rs201775925	N-acetylasparagine	3	52021422	G	A	0.000205761	0.0126789	0.668599	0.98487	4863	2.00123	nonsynonymous	both
ACY1	rs2229152	N-acetylasparagine	3	52023020	T	C	0.000411353	0.335019	0.47272	0.478508	4863	4.00082	nonsynonymous	both
ACY1	rs887540	N-acetylasparagine	3	52020630	G	A	0.000103029	-1.14202	0.945189	0.226953	4863	1.00206	nonsynonymous	both
ACY1	rs121912698	N-acetylglutamate	3	52022837	T	C	0.00442296	1.55929	0.140644	1.45442e-28	4861	43	nonsynonymous	both
ACY1	rs121912701	N-acetylglutamate	3	52023042	A	G	0.00750874	0.30855	0.108314	0.0043902	4861	73	nonsynonymous	both
ACY1	rs139537461	N-acetylglutamate	3	52019928	G	A	0.000102923	1.43967	0.918065	0.116845	4861	1.00062	nonsynonymous	both
ACY1	rs140738368	N-acetylglutamate	3	52021045	T	C	0.000205719	1.16063	0.649606	0.0739912	4861	2	nonsynonymous	both
ACY1	rs201547992	N-acetylglutamate	3	52021614	A	G	0.00010305	0.587593	0.918106	0.522169	4861	1.00185	nonsynonymous	both
ACY1	rs201775925	N-acetylglutamate	3	52021422	G	A	0.000205846	-0.970579	0.649358	0.134999	4861	2.00124	nonsynonymous	both
ACY1	rs2229152	N-acetylglutamate	3	52023020	T	C	0.000411523	1.01002	0.459116	0.0278119	4861	4.00082	nonsynonymous	both
ACY1	rs887540	N-acetylglutamate	3	52020630	G	A	0.000103072	0.547509	0.917988	0.550893	4861	1.00206	nonsynonymous	both
ACY1	rs121912698	N-acetylglutamine	3	52022837	T	C	0.00442296	1.06347	0.14375	1.38168e-13	4861	43	nonsynonymous	both
ACY1	rs121912701	N-acetylglutamine	3	52023042	A	G	0.00750874	0.271851	0.110706	0.014065	4861	73	nonsynonymous	both
ACY1	rs139537461	N-acetylglutamine	3	52019928	G	A	0.000102923	1.0146	0.938344	0.27958	4861	1.00062	nonsynonymous	both
ACY1	rs140738368	N-acetylglutamine	3	52021045	T	C	0.000205719	-0.0866416	0.663954	0.896176	4861	2	nonsynonymous	both
ACY1	rs201547992	N-acetylglutamine	3	52021614	A	G	0.00010305	1.52768	0.938384	0.103527	4861	1.00185	nonsynonymous	both
ACY1	rs201775925	N-acetylglutamine	3	52021422	G	A	0.000205846	-0.463375	0.663701	0.485072	4861	2.00124	nonsynonymous	both
ACY1	rs2229152	N-acetylglutamine	3	52023020	T	C	0.000411523	0.512698	0.469257	0.274581	4861	4.00082	nonsynonymous	both
ACY1	rs887540	N-acetylglutamine	3	52020630	G	A	0.000103072	-0.659089	0.938264	0.482395	4861	1.00206	nonsynonymous	both
ACY1	rs121912698	N-acetylglycine	3	52022837	T	C	0.0049505	1.56463	0.149724	1.46347e-25	4343	43	nonsynonymous	both
ACY1	rs121912701	N-acetylglycine	3	52023042	A	G	0.00794382	0.307853	0.118619	0.00945034	4343	69	nonsynonymous	both
ACY1	rs139537461	N-acetylglycine	3	52019928	G	A	0.000115207	2.12166	0.97689	0.0298666	4343	1.00069	nonsynonymous	both
ACY1	rs140738368	N-acetylglycine	3	52021045	T	C	0.000230256	1.25109	0.69124	0.0703089	4343	2	nonsynonymous	both
ACY1	rs201547992	N-acetylglycine	3	52021614	A	G	0.000115287	0.762476	0.976933	0.435109	4343	1.00138	nonsynonymous	both
ACY1	rs201775925	N-acetylglycine	3	52021422	G	A	0.000230415	-0.0263882	0.69101	0.969538	4343	2.00138	nonsynonymous	both
ACY1	rs2229152	N-acetylglycine	3	52023020	T	C	0.000460617	1.16226	0.488562	0.0173629	4343	4.00092	nonsynonymous	both
ACY1	rs887540	N-acetylglycine	3	52020630	G	A	0.000115393	-0.656848	0.976781	0.50129	4343	1.00231	nonsynonymous	both
ACY1	rs121912698	N-acetylisoleucine	3	52022837	T	C	0.00444766	1.28187	0.143804	4.92202e-19	4834	43	nonsynonymous	both
ACY1	rs121912701	N-acetylisoleucine	3	52023042	A	G	0.00744725	0.363404	0.1115	0.00111712	4834	72	nonsynonymous	both
ACY1	rs139537461	N-acetylisoleucine	3	52019928	G	A	0.000103498	2.74248	0.938673	0.0034818	4834	1.00062	nonsynonymous	both
ACY1	rs140738368	N-acetylisoleucine	3	52021045	T	C	0.000206868	0.861509	0.664188	0.194602	4834	2	nonsynonymous	both
ACY1	rs201547992	N-acetylisoleucine	3	52021614	A	G	0.000103627	0.901338	0.938715	0.336963	4834	1.00187	nonsynonymous	both
ACY1	rs201775925	N-acetylisoleucine	3	52021422	G	A	0.000206996	-0.19949	0.663936	0.763822	4834	2.00124	nonsynonymous	both
ACY1	rs2229152	N-acetylisoleucine	3	52023020	T	C	0.000413822	0.777153	0.469422	0.0978122	4834	4.00083	nonsynonymous	both
ACY1	rs887540	N-acetylisoleucine	3	52020630	G	A	0.000103648	-0.762547	0.938594	0.416541	4834	1.00207	nonsynonymous	both
ACY1	rs121912698	N-acetylleucine	3	52022837	T	C	0.00448197	1.10702	0.151224	2.47188e-13	4797	43	nonsynonymous	both
ACY1	rs121912701	N-acetylleucine	3	52023042	A	G	0.00740046	0.247206	0.118066	0.0362784	4797	71	nonsynonymous	both
ACY1	rs139537461	N-acetylleucine	3	52019928	G	A	0.000104297	1.93015	0.987073	0.0505329	4797	1.00063	nonsynonymous	both
ACY1	rs140738368	N-acetylleucine	3	52021045	T	C	0.000208464	0.643065	0.698437	0.357196	4797	2	nonsynonymous	both
ACY1	rs201547992	N-acetylleucine	3	52021614	A	G	0.000104428	1.43021	0.987119	0.147374	4797	1.00188	nonsynonymous	both
ACY1	rs201775925	N-acetylleucine	3	52021422	G	A	0.000208594	-0.375654	0.698172	0.59054	4797	2.00125	nonsynonymous	both
ACY1	rs2229152	N-acetylleucine	3	52023020	T	C	0.000417014	0.286743	0.493628	0.561315	4797	4.00083	nonsynonymous	both
ACY1	rs887540	N-acetylleucine	3	52020630	G	A	0.00010445	-0.627926	0.986988	0.524643	4797	1.00209	nonsynonymous	both
ACY1	rs121912698	N-acetylserine	3	52022837	T	C	0.00442296	1.86128	0.148705	6.05746e-36	4861	43	nonsynonymous	both
ACY1	rs121912701	N-acetylserine	3	52023042	A	G	0.00750874	0.372161	0.114522	0.00115529	4861	73	nonsynonymous	both
ACY1	rs139537461	N-acetylserine	3	52019928	G	A	0.000102923	2.15305	0.970683	0.0265497	4861	1.00062	nonsynonymous	both
ACY1	rs140738368	N-acetylserine	3	52021045	T	C	0.000205719	1.24071	0.686838	0.0708554	4861	2	nonsynonymous	both
ACY1	rs201547992	N-acetylserine	3	52021614	A	G	0.00010305	-0.167851	0.970726	0.86272	4861	1.00185	nonsynonymous	both
ACY1	rs201775925	N-acetylserine	3	52021422	G	A	0.000205846	-0.326325	0.686576	0.634577	4861	2.00124	nonsynonymous	both
ACY1	rs2229152	N-acetylserine	3	52023020	T	C	0.000411523	1.45045	0.48543	0.00280832	4861	4.00082	nonsynonymous	both
ACY1	rs887540	N-acetylserine	3	52020630	G	A	0.000103072	0.405928	0.970602	0.675784	4861	1.00206	nonsynonymous	both
ACY1	rs121912698	N-acetylthreonine	3	52022837	T	C	0.00458129	1.5158	0.146899	5.80031e-25	4693	43	nonsynonymous	both
ACY1	rs121912701	N-acetylthreonine	3	52023042	A	G	0.007671	0.176329	0.113917	0.121654	4693	72	nonsynonymous	both
ACY1	rs139537461	N-acetylthreonine	3	52019928	G	A	0.000106587	2.58091	0.958762	0.00710414	4693	1.00043	nonsynonymous	both
ACY1	rs140738368	N-acetylthreonine	3	52021045	T	C	0.000213083	1.07403	0.678413	0.113388	4693	2	nonsynonymous	both
ACY1	rs201547992	N-acetylthreonine	3	52021614	A	G	0.000106701	0.550741	0.9588	0.565693	4693	1.00149	nonsynonymous	both
ACY1	rs201775925	N-acetylthreonine	3	52021422	G	A	0.00021322	0.308147	0.678147	0.649545	4693	2.00128	nonsynonymous	both
ACY1	rs2229152	N-acetylthreonine	3	52023020	T	C	0.000426257	1.40134	0.479472	0.00347048	4693	4.00085	nonsynonymous	both
ACY1	rs887540	N-acetylthreonine	3	52020630	G	A	0.000106769	-2.02579	0.958674	0.0345906	4693	1.00214	nonsynonymous	both
ACY1	rs121912698	N-acetylvaline	3	52022837	T	C	0.00442205	1.40773	0.138231	2.3405e-24	4862	43	nonsynonymous	both
ACY1	rs121912701	N-acetylvaline	3	52023042	A	G	0.0075072	0.329231	0.106456	0.00198377	4862	73	nonsynonymous	both
ACY1	rs139537461	N-acetylvaline	3	52019928	G	A	0.000102902	2.75321	0.902316	0.00227876	4862	1.00062	nonsynonymous	both
ACY1	rs140738368	N-acetylvaline	3	52021045	T	C	0.000205677	0.688334	0.638461	0.280983	4862	2	nonsynonymous	both
ACY1	rs201547992	N-acetylvaline	3	52021614	A	G	0.000103029	0.372373	0.902355	0.67985	4862	1.00185	nonsynonymous	both
ACY1	rs201775925	N-acetylvaline	3	52021422	G	A	0.000205804	-0.158044	0.638218	0.804419	4862	2.00123	nonsynonymous	both
ACY1	rs2229152	N-acetylvaline	3	52023020	T	C	0.000411438	1.36439	0.451239	0.00249742	4862	4.00082	nonsynonymous	both
ACY1	rs887540	N-acetylvaline	3	52020630	G	A	0.00010305	-0.667766	0.902239	0.459227	4862	1.00206	nonsynonymous	both
AFMID	rs138105144	N-formylanthranilic acid	17	76200907	G	A	0.00155828	1.29351	0.255354	4.07204e-07	4828	15.0467	splice	both
AFMID	rs138405849	N-formylanthranilic acid	17	76187091	A	G	0.000517813	0.778526	0.441619	0.077919	4828	5	nonsynonymous	both
AFMID	rs142237411	N-formylanthranilic acid	17	76200941	T	C	0.000103563	3.05536	0.986984	0.00196378	4828	1	nonsynonymous	both
AFMID	rs143041961	N-formylanthranilic acid	17	76198810	A	G	0.000103627	-1.01696	0.987739	0.303205	4828	1.00062	nonsynonymous	both
AFMID	rs144866146	N-formylanthranilic acid	17	76198636	A	G	0.00103563	-0.151813	0.31285	0.627493	4828	10	nonsynonymous	both
AFMID	rs146611868	N-formylanthranilic acid	17	76198595	A	G	0.004971	0.856992	0.143183	2.16027e-09	4828	48	nonsynonymous	both
AFMID	rs200064003	N-formylanthranilic acid	17	76201226	T	C	0.000311139	1.03223	0.570467	0.070381	4828	3.00436	nonsynonymous	both
AFMID	rs77585764	N-formylanthranilic acid	17	76187108	C	G	0.00207383	1.2642	0.223673	1.58573e-08	4828	20.0249	nonsynonymous	both
AFMID	rs138105144	X - 24455	17	76200907	G	A	0.00169779	0.840986	0.250212	0.000776353	4727	16.0509	splice	both
AFMID	rs138405849	X - 24455	17	76187091	A	G	0.000528877	0.442857	0.446841	0.321645	4727	5	nonsynonymous	both
AFMID	rs142237411	X - 24455	17	76200941	T	C	0.000105775	1.33666	0.998645	0.180741	4727	1	nonsynonymous	both
AFMID	rs143041961	X - 24455	17	76198810	A	G	0.000105843	-0.692122	0.999425	0.488611	4727	1.00064	nonsynonymous	both
AFMID	rs144866146	X - 24455	17	76198636	A	G	0.00105775	0.28091	0.316555	0.374865	4727	10	nonsynonymous	both
AFMID	rs146611868	X - 24455	17	76198595	A	G	0.00507722	0.690376	0.144893	1.8909e-06	4727	48	nonsynonymous	both
AFMID	rs200064003	X - 24455	17	76201226	T	C	0.000317797	-0.898036	0.577216	0.119754	4727	3.00445	nonsynonymous	both
AFMID	rs77585764	X - 24455	17	76187108	C	G	0.00190597	1.22254	0.238812	3.06732e-07	4727	18.0191	nonsynonymous	both
ALDH6A1	rs111975186	3-hydroxyisobutyrate	14	74539060	C	T	0.00124069	0.591013	0.278827	0.0340361	4840	12.0099	nonsynonymous	B
ALDH6A1	rs139579994	3-hydroxyisobutyrate	14	74535660	A	G	0.00547634	0.446013	0.133373	0.000825522	4840	53.011	nonsynonymous	B
ALDH6A1	rs199899407	3-hydroxyisobutyrate	14	74537982	T	C	0.000516529	0.492086	0.43191	0.254567	4840	5	nonsynonymous	B
ALDH6A1	rs61745707	3-hydroxyisobutyrate	14	74539275	G	A	0.00124404	1.66735	0.278898	2.25414e-09	4840	12.0423	nonsynonymous	B
ALDH9A1	rs1065756	X - 24807	1	165649851	G	C	0.00139067	0.373331	0.271528	0.169155	4702	13.0779	nonsynonymous	both
ALDH9A1	rs112689633	X - 24807	1	165634302	C	T	0.00202128	1.0421	0.224693	3.51959e-06	4702	19.0081	nonsynonymous	both
ALDH9A1	rs1143660	X - 24807	1	165648710	0	0	0.00619791	0.173492	0.124827	0.164571	4702	58.2851	nonsynonymous	both
ALDH9A1	rs118096304	X - 24807	1	165652343	T	C	0.000319217	0.694123	0.564491	0.218831	4702	3.00192	nonsynonymous	both
ALDH9A1	rs138240128	X - 24807	1	165649860	G	T	0.000106338	-1.3084	0.977793	0.180859	4702	1	nonsynonymous	both
ALDH9A1	rs139040317	X - 24807	1	165638548	T	C	0.0010636	-0.472528	0.309443	0.126754	4702	10.0021	nonsynonymous	both
ALDH9A1	rs145892484	X - 24807	1	165667614	G	C	0.000782123	0.890936	0.295001	0.00252684	4702	7.35508	splice	both
ALDH9A1	rs147829872	X - 24807	1	165649771	T	C	0.000212811	1.28633	0.691795	0.0629692	4702	2.00128	nonsynonymous	both
ALDH9A1	rs148959290	X - 24807	1	165638192	C	T	0.000639522	-0.0339982	0.399328	0.932151	4702	6.01407	nonsynonymous	both
ALDH9A1	rs150833939	X - 24807	1	165632360	T	C	0.00191449	-0.208347	0.230804	0.366685	4702	18.0038	nonsynonymous	both
ALDH9A1	rs201507277	X - 24807	1	165667795	G	T	0.0099764	1.12368	0.102342	4.79153e-28	4702	93.8181	nonsynonymous	both
ALDH9A1	rs61757686	X - 24807	1	165634336	T	C	0.00935772	-0.0802307	0.105275	0.445996	4702	88	nonsynonymous	both
ALPL	rs121918007	phosphoethanolamine	1	21890632	A	G	0.0028487	1.20403	0.183139	4.88553e-11	4742	27.0171	nonsynonymous	both
ALPL	rs142608957	phosphoethanolamine	1	21894682	T	C	0.000105507	0.12221	0.948771	0.897509	4742	1.00063	nonsynonymous	both
ALPL	rs200621180	phosphoethanolamine	1	21889759	T	C	0.000527204	0.848397	0.42445	0.0456284	4742	5	nonsynonymous	both
ASL	rs143508372	argininosuccinate	7	65551777	T	C	0.000308705	2.31398	0.560632	3.66815e-05	4863	3.00247	nonsynonymous	both
ASL	rs143793815	argininosuccinate	7	65548107	T	C	0.000617284	-0.467084	0.397665	0.240169	4863	6.0037	nonsynonymous	both
ASL	rs145138923	argininosuccinate	7	65546812	A	G	0.00143944	1.89196	0.25998	3.40539e-13	4863	14	nonsynonymous	both
ASL	rs202142867	argininosuccinate	7	65547874	C	T	0.00010322	2.01928	0.971227	0.0376078	4863	1.00392	nonsynonymous	both
ASL	rs28940287	argininosuccinate	7	65557065	T	C	0.000102838	2.94982	0.971317	0.00239005	4863	1.00021	nonsynonymous	both
ASL	rs28941473	argininosuccinate	7	65551738	A	G	0.000411607	2.73346	0.486159	1.88146e-08	4863	4.00329	nonsynonymous	both
BBOX1	rs117367252	X - 23654	11	27148885	A	G	0.00462677	1.12708	0.148654	3.40537e-14	4864	45.0093	nonsynonymous	S
BBOX1	rs142898069	X - 23654	11	27137000	T	C	0.000205677	-0.863319	0.701319	0.218325	4864	2.00082	splice	S
BBOX1	rs143521523	X - 23654	11	27114743	C	G	0.000835946	-0.25516	0.35164	0.468066	4864	8.13208	nonsynonymous	S
BBOX1	rs147348000	X - 23654	11	27078769	A	G	0.000205677	0.237123	0.702895	0.735852	4864	2.00082	nonsynonymous	S
BBOX1	rs201115771	X - 23654	11	27114730	T	G	0.000720461	-1.22171	0.375195	0.00112913	4864	7.00865	nonsynonymous	S
BBOX1	rs201576660	X - 23654	11	27148911	A	T	0.000620604	0.322815	0.405359	0.425817	4864	6.03724	nonsynonymous	S
BBOX1	rs202026071	X - 23654	11	27147227	A	G	0.000102902	-0.244736	0.991827	0.805099	4864	1.00103	nonsynonymous	S
BBOX1	rs117367252	X - 24801	11	27148885	A	G	0.0046344	1.11692	0.145424	1.58561e-14	4856	45.0093	nonsynonymous	S
BBOX1	rs142898069	X - 24801	11	27137000	T	C	0.000206016	-0.0456666	0.686077	0.94693	4856	2.00082	splice	S
BBOX1	rs143521523	X - 24801	11	27114743	C	G	0.000837346	-0.307224	0.344001	0.371809	4856	8.1323	nonsynonymous	S
BBOX1	rs147348000	X - 24801	11	27078769	A	G	0.000206016	0.027839	0.687624	0.967706	4856	2.00082	nonsynonymous	S
BBOX1	rs201115771	X - 24801	11	27114730	T	G	0.000721649	-0.445915	0.367042	0.224408	4856	7.00866	nonsynonymous	S
BBOX1	rs201576660	X - 24801	11	27148911	A	T	0.000621633	-0.0779928	0.39655	0.844079	4856	6.0373	nonsynonymous	S
BBOX1	rs202026071	X - 24801	11	27147227	A	G	0.000103072	0.946278	0.970272	0.329426	4856	1.00103	nonsynonymous	S
CALY	rs142408423	acisoga	10	135141519	T	C	0.00166078	-0.370593	0.231469	0.109366	4829	16.0399	splice	S
CALY	rs143428471	acisoga	10	135141423	T	C	0.000310945	-0.703584	0.56584	0.213709	4829	3.00311	nonsynonymous	S
CALY	rs149764782	acisoga	10	135139570	T	C	0.00859391	0.684093	0.107151	1.72083e-10	4829	83	nonsynonymous	S
CALY	rs187662105	acisoga	10	135142375	0	0	0.000103691	-0.925888	0.979671	0.344607	4829	1.00145	nonsynonymous	S
DMGDH	rs121908331	dimethylglycine	5	78351682	C	T	0.000103648	2.26088	0.989788	0.0223592	4864	1.00829	nonsynonymous	both
DMGDH	rs138871430	dimethylglycine	5	78324361	0	0	0.00133772	0.481073	0.227316	0.0343174	4864	13.0134	nonsynonymous	both
DMGDH	rs139044238	dimethylglycine	5	78340149	T	C	0.00164474	0.554647	0.247853	0.0252338	4864	16	stop	both
DMGDH	rs139396226	dimethylglycine	5	78347161	A	C	0.000102796	0.560915	0.99082	0.571318	4864	1	nonsynonymous	both
DMGDH	rs139593666	dimethylglycine	5	78326810	T	C	0.000205592	-0.468317	0.700348	0.503692	4864	2	nonsynonymous	both
DMGDH	rs142181836	dimethylglycine	5	78340228	G	T	0.00195393	1.11903	0.22756	8.76451e-07	4864	19.0078	nonsynonymous	both
DMGDH	rs145258663	dimethylglycine	5	78340223	A	G	0.00452861	1.55591	0.1499	3.06946e-25	4864	44.0543	nonsynonymous	both
DMGDH	rs145775047	dimethylglycine	5	78350089	T	C	0.000102902	0.362473	0.990133	0.714301	4864	1.00103	nonsynonymous	both
DMGDH	rs151220884	dimethylglycine	5	78294107	A	G	0.000205592	0.348243	0.700106	0.618897	4864	2	nonsynonymous	both
DMGDH	rs41272262	dimethylglycine	5	78301172	T	C	0.00287947	1.18701	0.187673	2.53485e-10	4864	28.0115	nonsynonymous	both
FOLH1	rs137879711	N-acetyl-aspartyl-glutamate (NAAG)	11	49214394	0	0	0.000102923	1.097	0.946431	0.24642	4858	1	nonsynonymous	S
FOLH1	rs139621327	N-acetyl-aspartyl-glutamate (NAAG)	11	49221914	G	C	0.00176642	0.673679	0.230045	0.00340635	4858	17.1625	nonsynonymous	S
FOLH1	rs140123322	N-acetyl-aspartyl-glutamate (NAAG)	11	49207245	A	G	0.00195554	2.12141	0.217645	1.89834e-22	4858	19	nonsynonymous	S
FOLH1	rs150088430	N-acetyl-aspartyl-glutamate (NAAG)	11	49168410	T	G	0.00607246	0.0609005	0.12407	0.623529	4858	59	nonsynonymous	S
HAL	rs117991621	trans-urocanate	12	96379884	T	C	0.00545043	-0.272349	0.129948	0.036097	4862	53	nonsynonymous	B
HAL	rs137949606	trans-urocanate	12	96387608	T	C	0.000411353	-0.363629	0.470493	0.439601	4862	4	nonsynonymous	B
HAL	rs138504011	trans-urocanate	12	96368014	T	A	0.000103928	-0.476996	0.941622	0.612458	4862	1.0106	nonsynonymous	B
HAL	rs139643676	trans-urocanate	12	96379723	T	C	0.000102838	1.16556	0.940768	0.215364	4862	1	nonsynonymous	B
HAL	rs140799551	trans-urocanate	12	96388605	C	T	0.000308515	-0.793164	0.543275	0.144299	4862	3	splice	B
HAL	rs140891326	trans-urocanate	12	96384185	T	C	0.000617157	0.546294	0.384324	0.155188	4862	6.00123	nonsynonymous	B
HAL	rs141634423	trans-urocanate	12	96377687	G	A	0.000514509	0.149831	0.420854	0.721828	4862	5.00309	splice	B
HAL	rs141674733	trans-urocanate	12	96370415	A	G	0.000617157	-0.770199	0.384217	0.0450065	4862	6.00123	nonsynonymous	B
HAL	rs142371886	trans-urocanate	12	96388732	A	G	0.000205677	0.066668	0.665682	0.920225	4862	2	nonsynonymous	B
HAL	rs143844261	trans-urocanate	12	96386487	A	G	0.00133745	-0.948783	0.261291	0.000282179	4862	13.0053	nonsynonymous	B
HAL	rs143854097	trans-urocanate	12	96388590	A	G	0.000617284	0.162075	0.384149	0.673094	4862	6.00247	nonsynonymous	B
HAL	rs145495731	trans-urocanate	12	96374387	G	T	0.000308642	-0.21803	0.543377	0.688236	4862	3.00123	nonsynonymous	B
HAL	rs145831585	trans-urocanate	12	96384302	T	G	0.000205677	0.292144	0.665338	0.660595	4862	2	nonsynonymous	B
HAL	rs147252912	trans-urocanate	12	96388603	C	T	0.000103008	-1.10326	0.940019	0.240533	4862	1.00165	splice	B
HAL	rs148214250	trans-urocanate	12	96370388	T	C	0.00061703	-1.70729	0.384527	8.99698e-06	4862	6	nonsynonymous	B
HAL	rs150051467	trans-urocanate	12	96389595	A	C	0.000102838	0.230639	0.941684	0.806517	4862	1	nonsynonymous	B
HAL	rs150083495	trans-urocanate	12	96374600	C	G	0.000311203	-2.43957	0.543231	7.09411e-06	4862	3.02614	nonsynonymous	B
HAL	rs150136984	trans-urocanate	12	96387718	G	A	0.000617157	-0.392016	0.384152	0.307506	4862	6.00123	nonsynonymous	B
HAL	rs150591434	trans-urocanate	12	96371767	G	A	0.000822707	-1.57674	0.332693	2.14431e-06	4862	8	nonsynonymous	B
HAL	rs181887143	trans-urocanate	12	96379914	T	C	0.000102838	-0.863503	0.940404	0.358501	4862	1	nonsynonymous	B
HAL	rs200270904	trans-urocanate	12	96371793	A	G	0.000720313	-0.0403626	0.355786	0.909677	4862	7.00432	nonsynonymous	B
HAL	rs201094537	trans-urocanate	12	96384171	A	G	0.000102838	-0.188136	0.940628	0.841472	4862	1	splice	B
HAL	rs201646460	trans-urocanate	12	96389664	A	G	0.000720016	-0.374321	0.355611	0.292518	4862	7.00144	nonsynonymous	B
HAL	rs34457757	trans-urocanate	12	96380932	A	G	0.000102838	-0.401991	0.940322	0.669012	4862	1	stop	B
HAL	rs61937878	trans-urocanate	12	96371731	T	C	0.00422158	-0.451374	0.14746	0.00220604	4862	41.0507	nonsynonymous	B
NAT1	rs28359481	X - 12410	8	18067463	C	T	0.00103284	-0.507817	0.307573	0.0987297	4863	10.0454	splice	both
NAT1	rs5030839	X - 12410	8	18080115	T	C	0.00390705	-0.640819	0.158271	5.14673e-05	4863	38	stop	both
NAT1	rs56172717	X - 12410	8	18080308	T	A	0.00365803	-0.642197	0.164876	9.81873e-05	4863	35.578	nonsynonymous	both
NAT1	rs56379106	X - 12410	8	18079746	T	C	0.00463058	-0.772479	0.145514	1.10454e-07	4863	45.037	nonsynonymous	both
OPLAH	rs111254751	6-oxopiperidine-2-carboxylate	8	145113903	G	C	0.00721154	0.607324	0.127998	2.08711e-06	4169	60.1298	nonsynonymous	both
OPLAH	rs116776822	6-oxopiperidine-2-carboxylate	8	145111924	T	C	0.000119933	0.493053	0.982861	0.615913	4169	1	nonsynonymous	both
OPLAH	rs11777194	6-oxopiperidine-2-carboxylate	8	145109753	T	C	0.00323819	1.39127	0.189835	2.32162e-13	4169	27	nonsynonymous	both
OPLAH	rs141290203	6-oxopiperidine-2-carboxylate	8	145113497	T	C	0.000719597	0.479023	0.40145	0.232778	4169	6	nonsynonymous	both
OPLAH	rs182298526	6-oxopiperidine-2-carboxylate	8	145114782	A	G	0.000120106	-1.60794	0.982887	0.101854	4169	1.00144	nonsynonymous	both
OPLAH	rs199718844	6-oxopiperidine-2-carboxylate	8	145114767	A	G	0.000120106	-1.64517	0.982954	0.0941903	4169	1.00144	stop	both
OPLAH	rs199829912	6-oxopiperidine-2-carboxylate	8	145108290	A	G	0.000242895	0.529448	0.695766	0.446682	4169	2.02526	nonsynonymous	both
OPLAH	rs200620019	6-oxopiperidine-2-carboxylate	8	145107915	A	G	0.00180115	0.760501	0.238651	0.0014392	4169	15.018	nonsynonymous	both
OPLAH	rs200702041	6-oxopiperidine-2-carboxylate	8	145108191	C	T	0.00264169	-0.338061	0.210114	0.10763	4169	22.0264	nonsynonymous	both
OPLAH	rs201094331	6-oxopiperidine-2-carboxylate	8	145108296	A	G	0.000120135	0.463914	0.982753	0.636887	4169	1.00168	splice	both
OPLAH	rs201444271	6-oxopiperidine-2-carboxylate	8	145112598	A	G	0.000359885	1.81938	0.567728	0.00135219	4169	3.00072	nonsynonymous	both
OPLAH	rs201454549	6-oxopiperidine-2-carboxylate	8	145111353	T	C	0.000480654	1.22026	0.491833	0.0130997	4169	4.00769	nonsynonymous	both
OPLAH	rs201475103	6-oxopiperidine-2-carboxylate	8	145111338	A	G	0.000721674	0.602179	0.347807	0.0833871	4169	6.01732	nonsynonymous	both
OPLAH	rs201623019	6-oxopiperidine-2-carboxylate	8	145110081	A	G	0.00107965	0.851238	0.327872	0.00942482	4169	9.00216	nonsynonymous	both
OPLAH	rs201664395	6-oxopiperidine-2-carboxylate	8	145107999	A	G	0.000721848	0.379792	0.401726	0.344455	4169	6.01877	nonsynonymous	both
OR5R1	rs117073889	N-acetyl-aspartyl-glutamate (NAAG)	11	56185024	A	G	0.00113285	-1.34536	0.285762	2.50178e-06	4858	11.0068	nonsynonymous	both
OR5R1	rs138983419	N-acetyl-aspartyl-glutamate (NAAG)	11	56185215	T	C	0.000102944	1.49967	0.946577	0.113124	4858	1.00021	nonsynonymous	both
OR5R1	rs140621320	N-acetyl-aspartyl-glutamate (NAAG)	11	56185632	A	G	0.000309087	-0.536055	0.547183	0.327253	4858	3.00309	nonsynonymous	both
OR5R1	rs143356825	N-acetyl-aspartyl-glutamate (NAAG)	11	56185549	C	G	0.000206313	-0.696817	0.669316	0.297835	4858	2.00454	nonsynonymous	both
OR5R1	rs144643184	N-acetyl-aspartyl-glutamate (NAAG)	11	56185129	C	T	0.000103114	-1.96881	0.947087	0.0376349	4858	1.00186	nonsynonymous	both
OR5R1	rs147619274	N-acetyl-aspartyl-glutamate (NAAG)	11	56184871	0	0	0.000206058	0.0232274	0.669671	0.972331	4858	2.00206	nonsynonymous	both
OR5R1	rs17150578	N-acetyl-aspartyl-glutamate (NAAG)	11	56185315	G	A	0.000102923	-1.33617	0.946672	0.158115	4858	1	nonsynonymous	both
OR5R1	rs61901985	N-acetyl-aspartyl-glutamate (NAAG)	11	56185153	T	C	0.00596953	-1.18135	0.123018	7.76276e-22	4858	58	nonsynonymous	both
PHYHD1	rs10988159	2'-O-methylcytidine	9	131702955	T	C	0.000309151	1.63317	0.51531	0.00152813	4853	3.00062	nonsynonymous	both
PHYHD1	rs139012443	2'-O-methylcytidine	9	131696100	T	C	0.000412286	1.02107	0.446608	0.0222383	4853	4.00165	stop	both
PHYHD1	rs139082988	2'-O-methylcytidine	9	131702921	A	G	0.000208855	-0.393321	0.631494	0.533389	4853	2.02715	nonsynonymous	both
PHYHD1	rs141401618	2'-O-methylcytidine	9	131696074	G	A	0.000724188	1.87238	0.337606	2.92188e-08	4853	7.02897	nonsynonymous	both
PHYHD1	rs143105617	2'-O-methylcytidine	9	131689395	T	G	0.00010305	2.43199	0.893052	0.00646453	4853	1.00021	stop	both
PHYHD1	rs144321446	2'-O-methylcytidine	9	131702704	A	G	0.000103072	2.26123	0.893073	0.0113424	4853	1.00041	stop	both
PHYHD1	rs147819781	2'-O-methylcytidine	9	131703842	A	G	0.000515145	0.550068	0.399303	0.168336	4853	5	nonsynonymous	both
PHYHD1	rs150431929	2'-O-methylcytidine	9	131698784	C	T	0.00154544	1.18047	0.230864	3.16618e-07	4853	15	splice	both
PHYHD1	rs150536256	2'-O-methylcytidine	9	131702958	T	G	0.000206058	-0.308944	0.631183	0.62451	4853	2	nonsynonymous	both
PHYHD1	rs190589766	2'-O-methylcytidine	9	131700051	A	G	0.00195755	1.72602	0.205204	4.05754e-17	4853	19	nonsynonymous	both
PHYHD1	rs201545985	2'-O-methylcytidine	9	131702681	T	C	0.000103093	1.11056	0.892659	0.213462	4853	1.00062	nonsynonymous	both
PHYHD1	rs10988159	2'-O-methyluridine	9	131702955	T	C	0.000130993	0.807811	0.97696	0.408315	3818	1.00026	nonsynonymous	both
PHYHD1	rs139012443	2'-O-methyluridine	9	131696100	T	C	0.000524109	1.66938	0.488593	0.000633816	3818	4.0021	stop	both
PHYHD1	rs139082988	2'-O-methyluridine	9	131702921	A	G	0.000265604	-0.632919	0.690834	0.359579	3818	2.02815	nonsynonymous	both
PHYHD1	rs141401618	2'-O-methyluridine	9	131696074	G	A	0.000921053	1.65852	0.369403	7.13187e-06	3818	7.03316	nonsynonymous	both
PHYHD1	rs143105617	2'-O-methyluridine	9	131689395	T	G	0.000130993	1.9788	0.977114	0.0428521	3818	1.00026	stop	both
PHYHD1	rs144321446	2'-O-methyluridine	9	131702704	A	G	0.000130993	2.44347	0.977032	0.0123873	3818	1.00026	stop	both
PHYHD1	rs147819781	2'-O-methyluridine	9	131703842	A	G	0.000523834	0.773308	0.488256	0.113236	3818	4	nonsynonymous	both
PHYHD1	rs150431929	2'-O-methyluridine	9	131698784	C	T	0.00170246	1.51447	0.271466	2.42095e-08	3818	13	splice	both
PHYHD1	rs150536256	2'-O-methyluridine	9	131702958	T	G	0.000130959	-0.396385	0.977165	0.685001	3818	1	nonsynonymous	both
PHYHD1	rs190589766	2'-O-methyluridine	9	131700051	A	G	0.00235726	1.63745	0.230675	1.26109e-12	3818	18	nonsynonymous	both
PHYHD1	rs201545985	2'-O-methyluridine	9	131702681	T	C	0.000131062	0.780743	0.976536	0.423999	3818	1.00079	nonsynonymous	both
PTER	rs143073635	N-acetyl-beta-alanine	10	16553079	T	C	0.000103691	2.97133	0.96148	0.00199907	4822	1	stop	both
PTER	rs145578951	N-acetyl-beta-alanine	10	16553050	A	G	0.00134799	0.810082	0.26731	0.00244153	4822	13	nonsynonymous	both
PTER	rs149823824	N-acetyl-beta-alanine	10	16528366	T	A	0.000422297	0.385816	0.481154	0.422637	4822	4.07264	nonsynonymous	both
PTER	rs149963880	N-acetyl-beta-alanine	10	16526759	A	G	0.00114084	2.38983	0.290458	1.9066e-16	4822	11.0023	nonsynonymous	both
PTER	rs201325307	N-acetyl-beta-alanine	10	16526798	A	G	0.000103691	-2.24953	0.961525	0.019307	4822	1	nonsynonymous	both
PTER	rs76119360	N-acetyl-beta-alanine	10	16528528	T	C	0.00435504	1.50665	0.14915	5.43446e-24	4822	42	nonsynonymous	both
PTER	rs143073635	N-acetyltaurine	10	16553079	T	C	0.000102796	1.51108	0.993653	0.128327	4864	1	stop	both
PTER	rs145578951	N-acetyltaurine	10	16553050	A	G	0.00133635	0.966234	0.27625	0.000469325	4864	13	nonsynonymous	both
PTER	rs149823824	N-acetyltaurine	10	16528366	T	A	0.000418585	-0.926904	0.497249	0.0623128	4864	4.072	nonsynonymous	both
PTER	rs149963880	N-acetyltaurine	10	16526759	A	G	0.00113099	1.51514	0.300172	4.4745e-07	4864	11.0023	nonsynonymous	both
PTER	rs201325307	N-acetyltaurine	10	16526798	A	G	0.000102796	0.969955	0.993698	0.329011	4864	1	nonsynonymous	both
PTER	rs76119360	N-acetyltaurine	10	16528528	T	C	0.00431743	1.49855	0.154134	2.42098e-22	4864	42	nonsynonymous	both
PYROXD2	rs113015930	N6,N6-dimethyllysine	10	100155206	T	C	0.000102838	0.33475	0.988206	0.734802	4864	1.00041	nonsynonymous	S
PYROXD2	rs117431460	N6,N6-dimethyllysine	10	100174841	C	G	0.00575895	-0.865409	0.13281	7.213e-11	4864	56.023	nonsynonymous	S
PYROXD2	rs138501760	N6,N6-dimethyllysine	10	100167367	A	G	0.00144003	1.21839	0.264723	4.17426e-06	4864	14.0086	nonsynonymous	S
PYROXD2	rs143144580	N6,N6-dimethyllysine	10	100143572	A	C	0.000102859	-1.39013	0.988157	0.15949	4864	1.00062	nonsynonymous	S
PYROXD2	rs145164432	N6,N6-dimethyllysine	10	100152788	G	A	0.000103008	1.16578	0.988855	0.238432	4864	1.00206	nonsynonymous	S
PYROXD2	rs147555747	N6,N6-dimethyllysine	10	100148117	T	C	0.00400905	-0.511056	0.158888	0.00129784	4864	39	nonsynonymous	S
PYROXD2	rs148254477	N6,N6-dimethyllysine	10	100143599	A	G	0.000102859	0.0732962	0.989331	0.940941	4864	1.00062	stop	S
PYROXD2	rs199640378	N6,N6-dimethyllysine	10	100152187	C	A	0.000102987	3.28788	0.988326	0.000878757	4864	1.00185	splice	S
PYROXD2	rs201539957	N6,N6-dimethyllysine	10	100174876	T	C	0.000205634	-0.405755	0.699272	0.561744	4864	2.00041	nonsynonymous	S
PYROXD2	rs61738534	N6,N6-dimethyllysine	10	100174819	A	G	0.000413052	-0.660504	0.49433	0.181497	4864	4.01817	nonsynonymous	S
RIOX1	rs111750737	X - 21792	14	73959215	T	C	0.00632255	0.580042	0.1285	6.36266e-06	4824	61	nonsynonymous	S
RIOX1	rs200159534	X - 21792	14	73959293	T	C	0.000310945	-0.649006	0.57611	0.259941	4824	3	nonsynonymous	S
RIOX1	rs200600929	X - 21792	14	73959628	C	T	0.000623571	-0.842245	0.407352	0.0386771	4824	6.01621	nonsynonymous	S
RIOX1	rs200766349	X - 21792	14	73958641	G	C	0.000207555	0.839368	0.705015	0.233823	4824	2.00249	nonsynonymous	S
RIOX1	rs201799144	X - 21792	14	73958558	T	C	0.000103648	-0.546025	0.998866	0.584622	4824	1	nonsynonymous	S
RIOX1	rs34068039	X - 21792	14	73959308	G	C	0.00449133	-0.481577	0.152778	0.0016208	4824	43.3324	nonsynonymous	S
RIOX1	rs45506292	X - 21792	14	73958437	G	A	0.00674134	-0.57631	0.122692	2.63719e-06	4824	65.0404	nonsynonymous	S
RIOX1	rs73293424	X - 21792	14	73957816	A	C	0.0010367	-0.731035	0.315629	0.0205515	4824	10.0021	nonsynonymous	S
RNPEP	rs143039696	X - 10457	1	201970787	C	G	0.000942211	1.68408	0.329759	3.27307e-07	4776	9	splice	B
RNPEP	rs144833089	X - 10457	1	201966638	T	G	0.000418848	1.27037	0.494254	0.0101619	4776	4.00084	nonsynonymous	B
RNPEP	rs150361739	X - 10457	1	201970542	A	G	0.00031407	1.118	0.571057	0.0502565	4776	3	nonsynonymous	B
RNPEP	rs191005646	X - 10457	1	201966542	A	G	0.000314268	0.790826	0.570794	0.165905	4776	3.00189	nonsynonymous	B
RNPEP	rs199566800	X - 10457	1	201958607	C	T	0.000418848	1.03579	0.494371	0.036157	4776	4.00084	nonsynonymous	B
RNPEP	rs200764787	X - 10457	1	201966652	A	G	0.000523451	1.34083	0.442157	0.00242565	4776	5	nonsynonymous	B
RNPEP	rs202127308	X - 10457	1	201969078	A	G	0.0001048	0.766976	0.988442	0.437782	4776	1.00105	nonsynonymous	B
RNPEP	rs34594651	X - 10457	1	201970817	G	A	0.00209996	0.701779	0.221549	0.00153698	4776	20.0588	nonsynonymous	B
SLC6A19	rs121434346	asparagine	5	1212453	A	G	0.00318668	1.03712	0.171971	1.63154e-09	4864	31	nonsynonymous	S
SLC6A19	rs139211708	asparagine	5	1221428	T	C	0.000411353	1.38138	0.477167	0.00379192	4864	4.00165	splice	S
SLC6A19	rs142164435	asparagine	5	1216767	T	C	0.000205634	-0.175956	0.674537	0.794205	4864	2.00041	nonsynonymous	S
SLC6A19	rs142269451	asparagine	5	1221378	A	G	0.000102817	1.16771	0.954304	0.221094	4864	1.00021	nonsynonymous	S
SLC6A19	rs142979576	asparagine	5	1217062	C	T	0.000103178	0.758269	0.953725	0.426579	4864	1.00371	splice	S
SLC6A19	rs145250153	asparagine	5	1221333	A	G	0.000308388	0.162135	0.55067	0.768427	4864	3	nonsynonymous	S
SLC6A19	rs146143094	asparagine	5	1219021	A	G	0.000102859	0.0256234	0.954088	0.978574	4864	1.00062	nonsynonymous	S
SLC6A19	rs147458082	asparagine	5	1201806	A	G	0.000102859	-0.488252	0.953923	0.608766	4864	1.00062	nonsynonymous	S
SLC6A19	rs148800217	asparagine	5	1219048	A	G	0.000102796	-0.870001	0.953564	0.361576	4864	1	nonsynonymous	S
SLC6A19	rs149124864	asparagine	5	1221366	T	C	0.000102817	-0.740493	0.953799	0.437536	4864	1.00021	nonsynonymous	S
SLC6A19	rs182081474	asparagine	5	1221819	A	G	0.000102817	-0.52636	0.953989	0.581122	4864	1.00021	nonsynonymous	S
SLC6A19	rs183235351	asparagine	5	1216755	A	G	0.000102796	-2.14938	0.953765	0.0242228	4864	1	nonsynonymous	S
SLC6A19	rs199734007	asparagine	5	1212490	T	C	0.000102817	-0.894557	0.954762	0.348788	4864	1.00021	nonsynonymous	S
SLC6A19	rs200783817	asparagine	5	1208876	T	C	0.000102881	1.20304	0.953699	0.207148	4864	1.00082	nonsynonymous	S
SLC6A19	rs201635809	asparagine	5	1219673	A	G	0.000308452	0.454139	0.551213	0.410001	4864	3.00062	nonsynonymous	S
SLC6A19	rs121434346	histidine	5	1212453	A	G	0.00318733	1.07472	0.164497	6.43002e-11	4863	31	nonsynonymous	both
SLC6A19	rs139211708	histidine	5	1221428	T	C	0.000411438	0.718307	0.456429	0.115544	4863	4.00165	splice	both
SLC6A19	rs142164435	histidine	5	1216767	T	C	0.000205677	0.224512	0.645222	0.72787	4863	2.00041	nonsynonymous	both
SLC6A19	rs142269451	histidine	5	1221378	A	G	0.000102838	2.21607	0.91283	0.0151955	4863	1.00021	nonsynonymous	both
SLC6A19	rs142979576	histidine	5	1217062	C	T	0.000103199	0.400696	0.912276	0.660497	4863	1.00372	splice	both
SLC6A19	rs145250153	histidine	5	1221333	A	G	0.000308452	0.766556	0.526737	0.145589	4863	3	nonsynonymous	both
SLC6A19	rs146143094	histidine	5	1219021	A	G	0.000102881	-0.439542	0.912622	0.630072	4863	1.00062	nonsynonymous	both
SLC6A19	rs147458082	histidine	5	1201806	A	G	0.000102881	0.217448	0.912465	0.811642	4863	1.00062	nonsynonymous	both
SLC6A19	rs148800217	histidine	5	1219048	A	G	0.000102817	-1.07057	0.912122	0.240509	4863	1	nonsynonymous	both
SLC6A19	rs149124864	histidine	5	1221366	T	C	0.000102838	-0.674075	0.912347	0.460007	4863	1.00021	nonsynonymous	both
SLC6A19	rs182081474	histidine	5	1221819	A	G	0.000102838	-0.0833504	0.912528	0.927222	4863	1.00021	nonsynonymous	both
SLC6A19	rs183235351	histidine	5	1216755	A	G	0.000102817	-1.91334	0.912314	0.0359729	4863	1	nonsynonymous	both
SLC6A19	rs199734007	histidine	5	1212490	T	C	0.000102838	0.265184	0.913268	0.771535	4863	1.00021	nonsynonymous	both
SLC6A19	rs200783817	histidine	5	1208876	T	C	0.000102902	0.342602	0.912251	0.707246	4863	1.00082	nonsynonymous	both
SLC6A19	rs201635809	histidine	5	1219673	A	G	0.000308515	0.770614	0.527257	0.143863	4863	3.00062	nonsynonymous	both
SUGCT	rs137852860	adipate (C6-DC)	7	40498796	T	C	0.00639043	0.966153	0.126162	1.88782e-14	4855	62.0511	splice	both
SUGCT	rs137852862	adipate (C6-DC)	7	40228168	0	0	0.00030947	0.36068	0.571014	0.527617	4855	3.00495	stop	both
SUGCT	rs138102615	adipate (C6-DC)	7	40234653	C	A	0.000515145	1.04224	0.441638	0.0182779	4855	5.00206	nonsynonymous	both
SUGCT	rs192063213	adipate (C6-DC)	7	40899987	T	C	0.00360676	0.174613	0.167564	0.29738	4855	35.0216	nonsynonymous	both
SUGCT	rs193023834	adipate (C6-DC)	7	40220571	C	A	0.000930906	-0.577777	0.329474	0.0794936	4855	9.0391	nonsynonymous	both
SUGCT	rs199580919	adipate (C6-DC)	7	40221593	A	T	0.00010513	1.85595	0.987283	0.060127	4855	1.02082	nonsynonymous	both
SUGCT	rs200690632	adipate (C6-DC)	7	40228112	C	G	0.000516316	1.13421	0.44175	0.0102426	4855	5.01342	nonsynonymous	both
TTC38	rs182313981	X - 22162	22	46685754	T	C	0.00945918	0.761454	0.102837	1.31662e-13	4863	92	nonsynonymous	both
TTC38	rs199616473	X - 22162	22	46685777	A	G	0.000205634	-0.651247	0.698885	0.351421	4863	2	nonsynonymous	both
TTC38	rs199850063	X - 22162	22	46683037	A	G	0.000308705	1.11502	0.571408	0.0510151	4863	3.00247	nonsynonymous	both
TTC38	rs200525894	X - 22162	22	46685736	G	A	0.00113192	0.851461	0.298188	0.00429752	4863	11.0091	nonsynonymous	both
TTC38	rs200604599	X - 22162	22	46688749	T	C	0.000412031	1.02551	0.494729	0.0381842	4863	4.00742	nonsynonymous	both
TTC38	rs201139315	X - 22162	22	46684473	A	G	0.000925926	0.420298	0.329617	0.202271	4863	9.00556	nonsynonymous	both
TTC38	rs201502503	X - 22162	22	46671180	C	T	0.000103008	1.07328	0.988116	0.277393	4863	1.00185	nonsynonymous	both
TTC38	rs56258934	X - 22162	22	46685334	0	0	0.000102923	-0.171548	0.988416	0.862213	4863	1.00103	nonsynonymous	both
TTC38	rs61737824	X - 22162	22	46685316	A	G	0.000720609	0.244073	0.373706	0.513683	4863	7.00865	nonsynonymous	both
TTC38	rs78692941	X - 22162	22	46685426	T	C	0.0034965	0.922771	0.172572	8.93382e-08	4863	34.007	nonsynonymous	both
UPB1	rs143493067	3-ureidoisobutyrate	22	24919586	A	G	0.00482742	1.65946	0.155616	1.50306e-26	4143	40	splice	both
UPB1	rs144135211	3-ureidoisobutyrate	22	24911253	T	C	0.000120685	3.56111	0.97898	0.000275217	4143	1	nonsynonymous	both
UPB1	rs145749836	3-ureidoisobutyrate	22	24909346	A	G	0.00108643	0.148864	0.327222	0.649159	4143	9.00217	nonsynonymous	both
UPB1	rs145766755	3-ureidoisobutyrate	22	24916355	A	C	0.000362056	1.3753	0.565485	0.0150126	4143	3	splice	both
UPB1	rs202032688	3-ureidoisobutyrate	22	24896082	C	G	0.000242072	-0.167278	0.692606	0.809153	4143	2.00581	nonsynonymous	both
UPB1	rs141896929	3-ureidopropionate	22	24891453	A	G	0.000102796	1.17901	0.964592	0.221599	4864	1	nonsynonymous	both
UPB1	rs143493067	3-ureidopropionate	22	24919586	A	G	0.00483141	1.97237	0.141462	3.48058e-44	4864	47	splice	both
UPB1	rs144135211	3-ureidopropionate	22	24911253	T	C	0.000102796	2.68037	0.964482	0.00545139	4864	1	nonsynonymous	both
UPB1	rs145749836	3-ureidopropionate	22	24909346	A	G	0.00102817	-0.0746594	0.305738	0.807081	4864	10.0021	nonsynonymous	both
UPB1	rs145766755	3-ureidopropionate	22	24916355	A	C	0.000308388	1.66231	0.557086	0.00284566	4864	3	splice	both
UPB1	rs202032688	3-ureidopropionate	22	24896082	C	G	0.000206228	0.0655888	0.682332	0.923422	4864	2.00619	nonsynonymous	both
The same significance threshold for the burden and SKAT tests was chosen (two-sided test).
Biochemical Name*: the standard for this metabolite has not been run, but Metabolon, Inc. is highly confident in its identity.
Biochemical Name**: the standard for this metabolite has not been run, and Metabolon, Inc. is confident in its identity (but not as confident as with a *ID).
***Significant test: "both" stands for the association being significant in both tests; "B" stands for the association being significant in the BURDEN test only; "S" stands for the association being significant in the SKAT test only.

## Sheet: SD4
Supplementary Data 4: Summary statistics for genes associated with urine metabolites at genome-wide significance (P<2.2E-6) in at least one gene-based test (BURDEN/SKAT)
Metabolite	Gene	BURDEN			SKAT	no. of SNPs used	total minor allele count	cumulative MAF of SNPs	significant test***
		p-value	effect	standard error	p-value
X - 24834	ABO	0.0123831	-0.24378	0.0974716	1.35869e-09	8	78.2842	0.0247265	S
hexanoylcarnitine (C6)	ACADM	1.95805e-08	0.564683	0.100555	2.88713e-10	6	98.2079	0.0125521	both
octanoylcarnitine (C8)	ACADM	1.9697e-06	0.457556	0.0961958	4.51101e-10	6	109.26	0.0113247	both
hexanoylglycine	ACADM	9.98023e-13	0.658717	0.0923766	9.36154e-15	6	109.261	0.0112454	both
X - 12398	ACADM	4.8307e-15	0.748702	0.0956045	1.91647e-13	6	108.263	0.0114201	both
X - 24402	ACADM	3.33103e-07	0.483102	0.0946576	1.50246e-06	6	105.258	0.0114312	both
hexanoylglutamine	ACADM	8.54707e-13	0.689126	0.0963532	2.0407e-14	6	109.263	0.0112387	both
heptanoylglutamine	ACADM	1.20767e-11	0.668342	0.0985858	1.81483e-13	6	104.244	0.0124486	both
N-octanoylglutamine	ACADM	1.61267e-15	0.773754	0.0971077	1.09573e-15	6	108.263	0.0116362	both
isocaproylglycine	ACADM	4.34848e-12	0.635076	0.0917029	7.5625e-13	6	109.261	0.0112524	both
isocaproylglutamine	ACADM	1.3447e-14	0.745656	0.0968195	6.68355e-16	6	109.259	0.0112592	both
4-methylhexanoylglutamine	ACADM	1.05597e-09	0.58692	0.0962052	9.72016e-11	6	109.262	0.0112317	both
4-methylhexanoylglycine	ACADM	2.31956e-09	0.561229	0.0939503	1.85895e-10	6	107.26	0.0114741	both
N-acetyl-aspartyl-glutamate (NAAG)	ACP2	2.04616e-14	-0.89717	0.117313	5.12955e-23	3	66.2685	0.00682055	both
methylmalonate (MMA)	ACSF3	1.3622e-17	0.691226	0.080956	8.39186e-13	10	140.169	0.0145253	both
ethylmalonate	ACSF3	3.05048e-11	0.528307	0.0795151	9.41665e-09	10	144.169	0.0148231	both
malonate	ACSF3	2.40875e-09	0.495019	0.0829521	1.01911e-06	10	133.151	0.0150454	both
arabitol/xylitol	ACVRL1	2.53583e-07	0.947158	0.183735	5.10438e-06	4	29.0128	0.00298363	B
N-acetylglutamate	ACY1	1.50608e-20	0.761319	0.0819277	9.8717e-22	8	127.007	0.0130638	both
N-acetylleucine	ACY1	3.51986e-10	0.556987	0.0887776	1.93803e-10	8	125.007	0.0130297	both
N-acetylmethionine	ACY1	7.07162e-08	0.486869	0.0903393	8.5298e-08	8	119.007	0.0130033	both
N-acetylvaline	ACY1	5.24212e-20	0.737496	0.0805222	3.24741e-19	8	127.007	0.0130611	both
N-acetylglycine	ACY1	2.36581e-19	0.797574	0.0886702	3.14306e-20	8	123.007	0.0141615	both
N-acetylthreonine	ACY1	6.05105e-16	0.694977	0.0859238	2.70454e-18	8	126.006	0.0134249	both
N-acetylasparagine	ACY1	4.05244e-11	0.556923	0.0843548	1.31763e-10	8	127.007	0.0130585	both
N-acetylglutamine	ACY1	1.22331e-10	0.538967	0.0837372	7.8682e-11	8	127.007	0.0130638	both
N-acetylisoleucine	ACY1	5.83922e-17	0.703718	0.0840921	8.84697e-16	8	126.007	0.0130334	both
N-acetylserine	ACY1	1.40491e-26	0.924279	0.0866234	2.02353e-27	8	127.007	0.0130638	both
N-acetylmethionine sulfoxide	ACY1	5.08314e-07	0.440818	0.0877573	4.15975e-07	8	126.006	0.013289	both
2-butenoylglycine	ACY1	5.74398e-14	0.645217	0.085871	4.96257e-13	8	123.006	0.0132038	both
N-acetyl-2-aminooctanoate*	ACY1	4.37057e-10	0.532226	0.0852902	3.95925e-09	8	127.007	0.0130558	both
N-formylanthranilic acid	AFMID	1.07249e-20	0.919765	0.0985959	1.2283e-14	8	103.077	0.0106749	both
X - 24455	AFMID	1.32793e-12	0.711005	0.100263	1.09909e-09	8	102.075	0.010797	both
isoleucine	AIMP1	6.08426e-07	0.914443	0.183309	3.61444e-06	2	26.2412	0.0081192	B
3-hydroxyisobutyrate	ALDH6A1	1.04867e-09	0.656089	0.107524	3.24688e-06	4	82.0632	0.0084776	B
X - 12170	ALDH8A1	1.89627e-06	0.970886	0.203789	8.28088e-07	7	24.0744	0.0024773	both
X - 24807	ALDH9A1	3.28082e-15	0.438618	0.055664	7.50233e-29	12	319.567	0.0339821	both
X - 12125	ALMS1	0.0762345	0.0684506	0.038608	1.17936e-06	43	469.438	0.0483657	S
3-phosphoglycerate	ALPL	7.37731e-07	0.898196	0.181411	4.85233e-06	3	30.0201	0.00372366	B
phosphoethanolamine	ALPL	1.44084e-11	1.11952	0.165763	4.08372e-11	3	33.0177	0.00348141	both
choline phosphate	ALPL	2.29886e-09	0.930634	0.155751	3.10884e-09	3	33.0177	0.00347921	both
glycerol 3-phosphate	ALPL	7.3399e-07	0.837181	0.169054	6.94736e-06	3	33.0173	0.00339544	B
glucuronide of C12H20O3 (2)*	AMPD1	1.0193e-05	-0.42124	0.0954535	6.87261e-07	11	110.135	0.0125238	S
N-acetyl-aspartyl-glutamate (NAAG)	APLNR	9.19058e-08	-0.910983	0.170531	9.53131e-09	3	29.0553	0.00299046	both
X - 20587	AQP1	1.11129e-06	-0.892406	0.183214	0.000153531	4	26.0718	0.00350616	B
X - 22512	ARHGAP17	4.22615e-06	0.575135	0.125031	8.45407e-09	8	60.1047	0.00774545	S
argininosuccinate	ASL	4.83907e-19	1.61464	0.181096	3.71566e-16	6	29.0136	0.0029831	both
X - 23438	ATP2B2	9.97247e-06	0.665657	0.150677	1.65052e-06	2	42.0084	0.00432542	S
N-methylhydroxyproline**	BAI2	0.000118032	-0.501268	0.130193	1.97278e-06	12	59.0228	0.00611509	S
X - 23654	BBOX1	1.33965e-06	0.574062	0.118761	1.73701e-14	7	71.1899	0.00731804	both
X - 24801	BBOX1	3.70086e-08	0.639532	0.116182	2.05364e-14	7	71.1902	0.00733013	both
2-hydroxyglutarate	BRD1	0.000148199	-0.334749	0.0882296	1.42653e-06	6	120.061	0.0123418	S
11-ketoetiocholanolone glucuronide	BUB1B	0.0434475	-0.304465	0.150771	4.48048e-07	9	41.0411	0.00433288	S
X - 12015	C11orf74	1.78917e-06	1.30244	0.272712	3.34854e-05	2	12	0.00123916	B
X - 21792	C14orf169	0.00701234	-0.196394	0.0728393	1.85346e-11	8	191.394	0.0198376	S
X - 24799	C14orf169	4.95665e-05	0.311484	0.0767644	3.25831e-08	8	170.386	0.0193753	S
N-acetyltyrosine	C17orf64	6.20601e-06	0.703813	0.155737	1.18162e-06	4	38.0641	0.00391525	S
3-(N-acetyl-L-cystein-S-yl) acetaminophen	C18orf8	4.67749e-05	0.737357	0.181116	6.28415e-07	5	31.0214	0.0122711	S
citrate	C19orf71	0.000134728	-0.819072	0.214549	1.4652e-06	4	18.0334	0.00185376	S
phenylacetylglutamate	C2	0.00447472	-0.53626	0.188651	3.21185e-07	10	27.0264	0.00277878	S
trizma acetate	C3orf39	7.38062e-07	0.890472	0.179854	0.000133217	10	28.0235	0.0040473	B
adipate (C6-DC)	C7orf10	4.82729e-12	0.630335	0.0912133	1.19873e-14	7	120.153	0.0123742	both
2-hydroxyglutarate	C7orf10	0.000111144	0.349101	0.0903266	2.76445e-07	7	120.153	0.0123512	S
3-hydroxy-3-methylglutarate	C7orf10	3.51459e-05	0.37509	0.0906611	2.09128e-06	7	120.153	0.0123563	S
acisoga	CALY	2.13707e-06	0.453856	0.0957499	1.52695e-10	4	103.044	0.0106693	both
(N(1) + N(8))-acetylspermidine	CALY	5.71808e-06	0.432214	0.0952736	5.33172e-07	4	103.044	0.0105925	S
diacetylspermidine*	CALY	5.50564e-07	0.485993	0.0970473	1.30711e-09	4	103.045	0.0107473	both
N-acetyl-isoputreanine*	CALY	1.43561e-05	0.422652	0.0974225	1.8311e-06	4	103.044	0.0105925	S
N1-methyladenosine	CLEC4F	0.000640383	0.205294	0.0601345	1.45706e-06	17	239.284	0.0246025	S
N-acetylvaline	CLEC4F	7.7247e-07	-0.281941	0.0570477	1.51868e-06	17	240.287	0.0247107	both
6-oxopiperidine-2-carboxylate	COPA	0.747602	-0.0792325	0.246214	4.50313e-07	7	16.005	0.00191953	S
X - 25109	CPT1C	4.27874e-05	0.305027	0.0745442	1.28798e-06	8	161.022	0.0166242	S
tigloylglycine	DCUN1D2	6.80859e-08	-1.03903	0.19255	4.32398e-09	3	25.0178	0.00257173	both
glycine	DCUN1D2	4.92306e-06	0.864578	0.189267	1.92213e-08	3	25.0178	0.00257279	S
X - 24339	DECR2	6.06667e-09	-0.666339	0.114591	3.80486e-08	6	70.0717	0.00720754	both
anserine	DEFB118	1.62174e-06	-0.912829	0.190347	1.39249e-05	5	28.0033	0.00579779	B
4-ureidobutyrate	DHTKD1	5.54499e-08	-0.321544	0.0591847	3.06725e-06	15	289.375	0.029765	B
X - 24699	DHX57	3.00747e-07	-0.323912	0.0632272	2.60358e-05	11	221.117	0.0227815	B
dimethylglycine	DMGDH	2.37727e-36	1.08654	0.0862975	4.48538e-34	10	127.096	0.013065	both
X - 24340	DNAJC3	2.15728e-06	1.41362	0.298351	6.4389e-05	3	11.0999	0.00117834	B
thymine	DPYD	5.37137e-06	0.332085	0.0729901	3.13566e-08	12	168.382	0.0200455	S
5-hydroxyindoleacetate	DVL1	6.73748e-07	0.692523	0.139375	4.49577e-05	9	45.0765	0.00463559	B
X - 17688	DYRK4	9.26505e-07	0.494793	0.100841	3.50179e-07	8	68.1209	0.00701699	both
3-S-cysteinyl-2-methylpropanoate*	DYSF	0.00245924	-0.180991	0.0597664	1.52979e-06	47	278.276	0.0286705	S
glycine conjugate of C10H12O2*	FAM59B	0.000200012	-1.01819	0.273781	2.07364e-06	3	13.0593	0.00134799	S
N-octanoylglutamine	FAM69C	1.27501e-06	-0.551462	0.113854	3.05057e-06	4	78.0323	0.00838696	B
X - 23906	FAM83G	1.65345e-05	-0.656341	0.152383	1.39803e-06	8	41.0211	0.00655289	S
X - 12834	FAT1	0.0105318	-0.0816311	0.0319138	1.12596e-06	62	819.815	0.0842911	S
N-acetyl-aspartyl-glutamate (NAAG)	FOLH1	2.06066e-09	0.572858	0.0955886	2.83352e-10	4	96.1625	0.00989734	both
trans-2-hexenoylglycine	FSCB	0.0136233	0.167006	0.0676948	1.04761e-06	13	209.324	0.0215575	S
N-acetylmethionine sulfoxide	GPCPD1	0.000192785	-0.91421	0.245209	1.65456e-06	5	16.0688	0.00169466	S
trans-urocanate	HAL	1.49815e-11	-0.472062	0.069955	2.95861e-06	25	188.111	0.019345	B
3-(4-hydroxyphenyl)lactate	HAO2	1.72118e-06	0.651413	0.136174	1.40842e-06	9	51.282	0.00536086	both
X - 12127	IFIH1	2.6628e-08	-0.262881	0.0472614	3.14613e-06	23	341.511	0.035106	B
X - 24762	IFIH1	1.28138e-06	-0.229459	0.0473832	6.1904e-06	23	339.512	0.0350085	B
3-hydroxyphenylacetatoylcarnitine	IL36RN	8.95618e-07	0.63241	0.128714	0.000231916	5	59.1423	0.00715143	B
methionine sulfone	ITGA4	4.19409e-05	0.576827	0.140809	1.59867e-06	7	47.0898	0.00486264	S
isocaproylglutamine	KDELR3	1.13584e-07	-1.47174	0.277501	1.81059e-06	3	13.0122	0.00134091	both
4-methylhexanoylglutamine	KDELR3	1.86532e-06	-1.31463	0.275748	0.00010907	3	13.0144	0.00133783	B
nicotinamide N-oxide	KRIT1	0.000272332	0.648831	0.178236	1.1082e-06	6	30.0871	0.00356313	S
homoveratric acid	LHCGR	7.15495e-07	-1.12978	0.227912	3.72619e-06	4	19.1477	0.00514999	B
ribulonate/xylulonate*	LNPEP	1.36701e-06	-0.869676	0.180066	1.8031e-06	5	29.0478	0.00298784	both
X - 24363	LRRC15	0.000127895	0.560327	0.146281	1.53933e-06	8	45.0468	0.00505236	S
propyl 4-hydroxybenzoate sulfate	MOAP1	0.0275741	-0.335063	0.152074	1.23744e-06	4	42.032	0.00839968	S
2-aminoadipate	MTUS1	2.12133e-06	-0.226756	0.0478235	0.000113764	31	359.508	0.0384172	B
4-octenedioate	MUSK	0.294417	0.0844913	0.0805845	7.60509e-07	13	154.776	0.0161191	S
X - 18888	MUSK	0.363213	0.0730952	0.0803897	2.06513e-06	13	153.782	0.0159228	S
3-hydroxydodecanedioate*	MUSK	0.304929	0.0814636	0.0794054	1.68655e-06	13	151.791	0.0164561	S
X - 24515	MUT	0.238868	0.105734	0.0897708	1.24643e-06	7	122.337	0.0130758	S
beta-citrylglutamate	NAALAD2	0.000117606	0.607502	0.157749	7.74678e-09	7	35.064	0.00360444	S
X - 15461	NAT1	1.61629e-09	-0.526176	0.0872263	1.38638e-08	4	128.661	0.0132367	both
X - 12410	NAT1	1.03686e-14	-0.657014	0.0849443	9.64231e-13	4	128.66	0.0132285	both
N-acetyltaurine	NAT1	2.02976e-07	-0.451721	0.0869264	2.3626e-06	4	128.66	0.0132258	B
N-acetyltryptophan	NAT8	0.0303466	-0.21773	0.100543	5.08093e-07	4	90.0474	0.00929282	S
X - 24810	NAT8	2.62534e-07	0.602463	0.117017	1.09869e-05	4	72.0317	0.00945299	B
X - 23645	NCOA7	4.40509e-07	0.510246	0.101028	1.80011e-05	6	96.0266	0.01029	B
phosphate	NEK1	1.43019e-06	-0.425629	0.0882911	3.27605e-05	9	122.095	0.0125509	B
X - 23868	NFRKB	0.0015961	-0.388426	0.123051	6.07647e-07	9	66.1686	0.0139361	S
X - 21310	NME9	0.00237495	-0.775688	0.255258	6.67583e-07	4	15.0575	0.00216654	S
sulfate of piperine metabolite C15H17NO3 (2)*	NOL6	0.0393073	0.148997	0.072295	2.15609e-06	22	167.195	0.0178323	S
X - 24799	NPC2	1.96258e-05	0.410388	0.0961298	2.01345e-06	5	103.377	0.0117554	S
2'-O-methylcytidine	NUP188	3.34685e-05	0.238258	0.0574325	1.40244e-07	18	244.044	0.0251436	S
X - 24348	OGDHL	1.77767e-08	0.390964	0.069414	2.17059e-05	15	171.901	0.0188364	B
X - 24540	OGDHL	0.0161516	-0.185717	0.077206	1.46262e-06	16	165.772	0.0200789	S
6-oxopiperidine-2-carboxylate	OPLAH	1.30722e-16	0.627902	0.0758985	3.22542e-14	15	164.251	0.0196991	both
N-acetyl-aspartyl-glutamate (NAAG)	OR4C16	0.00239917	-0.233056	0.07677	9.08889e-08	7	155.339	0.015988	S
5-hydroxyindole sulfate	OR4S1	0.0216635	0.610566	0.265901	1.12134e-06	5	12.0332	0.00128395	S
N-acetyl-aspartyl-glutamate (NAAG)	OR5AP2	1.07113e-05	0.560047	0.127217	9.82833e-08	5	54.0113	0.00555901	S
N-acetyl-aspartyl-glutamate (NAAG)	OR5D13	1.07284e-05	-0.750367	0.170463	2.82816e-07	4	29.0506	0.00298998	S
N-acetyl-aspartyl-glutamate (NAAG)	OR5R1	1.5561e-20	-0.864225	0.0930366	1.14203e-21	8	79.0185	0.00813283	both
N-acetyl-aspartyl-glutamate (NAAG)	OR9Q1	7.8967e-05	-0.304308	0.0770885	8.25057e-07	10	152.149	0.0156596	S
3-(4-hydroxyphenyl)lactate	PCOLCE	1.06051e-06	-0.449342	0.092077	5.25516e-05	5	109.083	0.0114032	B
X - 24469	PHYH	1.62743e-05	-0.466182	0.108145	3.44043e-07	5	84.0322	0.00937859	S
2'-O-methylcytidine	PHYHD1	5.42082e-31	1.34282	0.115995	1.44102e-24	11	60.0596	0.00618789	both
2'-O-methyluridine	PHYHD1	3.68159e-26	1.43018	0.135175	7.74235e-20	11	53.065	0.00694932	both
N-acetyl-beta-alanine	PTER	3.40604e-35	1.39507	0.112698	4.24875e-29	6	72.0749	0.00747355	both
N-acetyltaurine	PTER	2.04667e-26	1.23858	0.116462	7.64185e-25	6	72.0743	0.00740895	both
S-1-pyrroline-5-carboxylate	PYCRL	1.64929e-08	0.873418	0.154717	3.8463e-07	4	39.0131	0.00470945	both
X - 12112	PYROXD2	2.19111e-06	-0.433959	0.0916503	6.27104e-09	10	120.055	0.0124152	both
X - 24809	PYROXD2	1.74761e-05	-0.395831	0.0921627	8.6458e-08	10	120.056	0.0123413	S
N,N-dimethyl-5-aminovalerate	PYROXD2	2.52131e-05	-0.389224	0.0923889	1.21784e-07	10	120.056	0.0123463	S
N6-methyllysine	PYROXD2	0.00707447	-0.249329	0.092573	1.39616e-07	10	115.055	0.0120729	S
N6,N6-dimethyllysine	PYROXD2	2.11252e-06	-0.433316	0.0913716	1.15077e-13	10	120.056	0.0123413	both
4-vinylphenol sulfate	RIMBP2	1.84643e-06	0.375012	0.0786263	6.1821e-05	12	160.247	0.0164795	B
X - 10457	RNPEP	7.38895e-14	1.06145	0.141891	2.95249e-07	8	49.0634	0.00513645	both
X - 21841	SCEL	4.73894e-06	-0.462295	0.101025	4.77576e-07	11	96.4761	0.0101468	S
caffeine	SCN5A	0.240647	-0.105995	0.0903337	1.90098e-06	14	118.167	0.0126625	S
X - 17675	SGK494	0.0442932	0.21389	0.106344	6.29757e-07	7	86.0302	0.00907683	S
glycochenodeoxycholate 3-sulfate	SLC10A2	2.2308e-07	-0.572797	0.1106	5.23535e-05	13	78.0312	0.0082242	B
(N(1) + N(8))-acetylspermidine	SLC47A1	1.90588e-07	-0.43187	0.0829198	2.38457e-07	13	136.108	0.0139914	both
tyrosine	SLC6A19	1.56907e-05	0.55477	0.128456	5.86854e-08	15	53.0093	0.00545363	S
methionine sulfoxide	SLC6A19	1.78278e-07	0.706706	0.135367	7.12825e-07	15	53.0093	0.00545363	both
asparagine	SLC6A19	1.33763e-07	0.695012	0.13179	1.12869e-09	15	53.0093	0.00544914	both
tryptophan	SLC6A19	3.07523e-07	0.660122	0.128961	1.31903e-09	15	53.0093	0.00545026	both
histidine	SLC6A19	1.09522e-09	0.768338	0.126063	5.58505e-11	15	53.0093	0.00545026	both
3-acetylphenol	SRRM5	1.49358e-07	1.0276	0.195608	1.29848e-06	5	26	0.00474799	both
X - 23438	SYPL2	2.97459e-07	0.524184	0.102279	4.75435e-07	6	86.0668	0.00886191	both
X - 11470	TAP2	3.20063e-05	-0.297848	0.0716204	7.78739e-07	12	162.111	0.0168619	S
hypoxanthine	TIMELESS	1.84813e-06	0.334313	0.0700961	0.00025201	16	200.132	0.0205728	B
X - 17707	TRIM69	1.32294e-05	-1.37725	0.316153	8.98203e-07	3	10.0154	0.00183298	S
X - 22162	TTC38	1.8824e-22	0.757907	0.0777504	9.46023e-17	10	164.043	0.0168664	both
3-hydroxyadipate*	TTLL9	3.85154e-08	-0.454515	0.0826763	8.73881e-07	8	136.067	0.0140275	both
alpha-CEHC glucuronide*	UGT2B7	8.93531e-07	0.527897	0.107433	3.10361e-06	2	86.0031	0.00888278	B
X - 24361	UGT2B7	3.40985e-07	-0.489504	0.0959951	5.9678e-07	2	84.0021	0.00879787	both
X - 24494	UGT2B7	1.05537e-07	-0.578772	0.108855	9.12116e-08	2	85.0031	0.00879221	both
glycochenodeoxycholate glucuronide (1)	UGT2B7	2.15743e-06	-0.579411	0.122288	4.86809e-06	2	64.0025	0.00784536	B
glucuronide of C16H30O4 (1)*	UGT2B7	2.38839e-07	-0.577063	0.111699	3.90956e-07	2	81.0032	0.0086932	both
3-ureidoisobutyrate	UPB1	6.13661e-25	1.37094	0.13293	1.30844e-26	5	55.008	0.00663867	both
3-ureidopropionate	UPB1	7.27342e-39	1.58305	0.121402	3.11136e-44	6	64.0082	0.00657979	both
N-formylanthranilic acid	ZC3H7B	0.00116122	-0.386114	0.118869	1.04826e-06	8	70.034	0.0072529	S
X - 24499	ZNF17	2.05974e-06	-0.760681	0.160229	0.000134374	6	38.0151	0.00410619	B
4-vinylguaiacol sulfate	ZNF17	3.86881e-07	-0.770367	0.151787	2.84148e-05	7	43.0218	0.00445637	B
2-furoylcarnitine	ZNF17	1.27204e-07	-0.792342	0.149984	6.1094e-06	7	43.0218	0.00446192	B
2-oxoadipate	ZNF213	0.00216081	-0.640573	0.208847	1.16227e-07	2	22.1423	0.0023017	S
2-aminoadipate	ZNF277	1.83881e-06	-1.33793	0.280467	0.000212603	4	11.0223	0.00117785	B
etiocholanolone glucuronide	ZNF655	5.90431e-05	-0.294908	0.0734222	2.11606e-06	8	155.116	0.0159551	S
glyco-beta-muricholate**	ZNF655	0.000127396	0.3124	0.0815359	4.06172e-08	8	144.107	0.0173958	S
1-carboxyethylleucine	ZNF710	1.54631e-06	0.493825	0.10277	6.30678e-05	6	88.206	0.00910842	B
X - 21851	ZNF793	4.73671e-07	-0.995732	0.197696	0.000475687	6	24.0019	0.00251803	B
X - 12306	ZNHIT6	9.36191e-07	1.52794	0.311532	2.5924e-05	2	10.0055	0.00104725	B
The same significance threshold for the burden and SKAT tests was chosen (two-sided test).
Biochemical Name*: the standard for this metabolite has not been run, but Metabolon, Inc. is highly confident in its identity.
Biochemical Name**: the standard for this metabolite has not been run, and Metabolon, Inc. is confident in its identity (but not as confident as with a *ID).
***Significant test: "both" stands for the association being significant in both tests; "B" stands for the association being significant in the BURDEN test only; "S" stands for the association being significant in the SKAT test only.

## Sheet: Sheet1
geneName	assoc. mts	Phenotype	PhenoMim
ACADM	10	Acyl-CoA dehydrogenase, medium chain, deficiency of	201450
ACP2	1	?Lysosomal acid phosphatase deficiency	200950
ACSF3	2	Combined malonic and methylmalonic aciduria	614265
ACY1	11	Aminoacylase 1 deficiency	609924
AFMID	2
ALDH9A1	1
ALPL	1	Hypophosphatasia, adult;Hypophosphatasia, childhood;Hypophosphatasia, infantile;Odontohypophosphatasia	146300;241510;241500;146300
ASL	1	Argininosuccinic aciduria	207900
C7orf10	1	Glutaric aciduria III	231690
DMGDH	1	Dimethylglycine dehydrogenase deficiency	605850
HAL	1	Histidinemia	235800
NAT1	1
OPLAH	1	5-oxoprolinase deficiency	260005
OR5R1	1
PHYHD1	2
PTER	2	*Renal hypodysplasia/aplasia 1, 191830; 10p13 ITGA8; close region
SLC6A19	3	Hartnup disorder;Hyperglycinuria;Iminoglycinuria, digenic	234500;138500;242600
TTC38	1
UPB1	2	Beta-ureidopropionase deficiency	613161

## Sheet: Sheet2
geneName	Phenotype	PhenoMim
ABO	Blood group, ABO system, 616093 (3)
ACADM	Acyl-CoA dehydrogenase, medium chain, deficiency of	201450
ACP2	?Lysosomal acid phosphatase deficiency	200950
ACSF3	Combined malonic and methylmalonic aciduria, 614265 (3)
ACVRL1	Telangiectasia, hereditary hemorrhagic, type 2	600376
ACY1	Aminoacylase 1 deficiency	609924
AIMP1	Leukodystrophy, hypomyelinating, 3	260600
ALDH6A1	Methylmalonate semialdehyde dehydrogenase deficiency	614105
ALDH8A1
ALDH9A1
ALMS1	Alstrom syndrome	203800
ALPL	Hypophosphatasia, adult;Hypophosphatasia, childhood;Hypophosphatasia, infantile;Odontohypophosphatasia	146300;241510;241500;146300
AMPD1	Myopathy due to myoadenylate deaminase deficiency	615511
APLNR
ARHGAP17
ASL	Argininosuccinic aciduria	207900
ATP2B2	Deafness, autosomal recessive 12, modifier of	601386
BBOX1
BRD1
BUB1B	Colorectal cancer, somatic, 114500 (3);Mosaic variegated aneuploidy syndrome 1;Premature chromatid separation trait	257300;176430
C2	C2 deficiency;Macular degeneration, age-related, 14, reduced risk of, 615489 (3)	217000
CALY
CD226
CPT1C	?Spastic paraplegia 73, autosomal dominant	616282
DECR2
DEFB118
DHTKD1	2-aminoadipic 2-oxoadipic aciduria;?Charcot-Marie-Tooth disease, axonal, type 2Q	204750;615025
DMGDH	Dimethylglycine dehydrogenase deficiency	605850
DPYD	Dihydropyrimidine dehydrogenase deficiency;5-fluorouracil toxicity	274270;274270
DVL1	Robinow syndrome, autosomal dominant 2	616331
DYRK4
EXOSC9
FAM69C
FBXW5
FOLH1
FSCB
HAL	Histidinemia	235800
IFIH1	Aicardi-Goutieres syndrome 7;Singleton-Merten syndrome 1	615846;182250
IL36RN	Psoriasis 14, pustular	614204
ITGA4
KRIT1	Cavernous malformations of CNS and retina;Cerebral cavernous malformations-1;Hyperkeratotic cutaneous capillary-venous malformations associated with cerebral capillary malformations	116860;116860;116860
LHCGR	Leydig cell adenoma, somatic, with precocious puberty, 176410 (3);Leydig cell hypoplasia with hypergonadotropic hypogonadism;Leydig cell hypoplasia with pseudohermaphroditism;Luteinizing hormone resistance, female;Precocious puberty, male	238320;238320;238320;176410
LNPEP
MOAP1
MUSK	Fetal akinesia deformation sequence;Myasthenic syndrome, congenital, 9, associated with acetylcholine receptor deficiency	208150;616325
MUT	Methylmalonic aciduria, mut(0) type	251000
NAALAD2
NAT1
NAT8
NCOA7
NEK1	Amyotrophic lateral sclerosis, susceptibility to, 24, 617892 (3);Short-rib thoracic dysplasia 6 with or without polydactyly	263520
NFRKB
NOL6
NPC2	Niemann-pick disease, type C2	607625
NUP188
OGDHL
OPLAH	5-oxoprolinase deficiency	260005
PHYH	Refsum disease	266500
PTER
PYROXD2
RNPEP
SCEL
SCN5A	Atrial fibrillation, familial, 10;Brugada syndrome 1;Cardiomyopathy, dilated, 1E;Heart block, nonprogressive;Heart block, progressive, type IA;Long QT syndrome-3;Sick sinus syndrome 1;Sudden infant death syndrome, susceptibility to;Ventricular fibrillation, familial, 1, 603829 (3)	614022;601144;601154;113900;113900;603830;608567;272120
SCYL1	Spinocerebellar ataxia, autosomal recessive 21	616719
SFI1
SLC10A2	Bile acid malabsorption, primary	613291
SLC47A1
SLC6A19	Hartnup disorder;Hyperglycinuria;Iminoglycinuria, digenic	234500;138500;242600
TAP2	Bare lymphocyte syndrome, type I, due to TAP2 deficiency;Wegener-like granulomatosis (3)	604571
TMPRSS3	Deafness, autosomal recessive 8/10	601072
TRIM69
UGT2B7
UPB1	Beta-ureidopropionase deficiency	613161
ZNF213
ZNF655

## Sheet: gene
ABO		ACADM
ACADM		ACP2
ACP2		ACSF3
ACSF3		ACY1
ACVRL1		AFMID
ACY1		ALDH9A1
AFMID		ALPL
AIMP1		ASL
ALDH6A1		BBOX1
ALDH8A1		C14orf169
ALDH9A1		C7orf10
ALMS1		CALY
ALPL		DMGDH
AMPD1		FOLH1
APLNR		HAL
ARHGAP17		NAT1
ASL		OPLAH
ASPA		OR5R1
BAI2		PHYHD1
BBOX1		PTER
BRD1		PYROXD2
BUB1B		RNPEP
C14orf169		SLC6A19
C18orf8		TTC38
C19orf71		UPB1
C2
C3orf39
C7orf10
CALY
CD226
CLEC4F
CPT1C
DCUN1D2
DECR2
DEFB118
DHTKD1
DHX57
DMGDH
DPYD
DVL1
DYRK4
EXOSC9
FAM59B
FAM69C
FBXW5
FOLH1
FSCB
HAL
IFIH1
IL36RN
ITGA4
KDELR3
KRIT1
LHCGR
LNPEP
LRRC15
MOAP1
MUSK
MUT
NAALAD2
NAT1
NAT8
NCOA7
NEK1
NFRKB
NME9
NOL6
NPC2
NUP188
OGDHL
OPLAH
OR4S1
OR5AP2
OR5D13
OR5R1
OR9Q1
PHYH
PHYHD1
PTER
PYCRL
PYROXD2
RNPEP
SCEL
SCN5A
SCYL1
SFI1
SGK494
SLC10A2
SLC47A1
SLC6A19
SRRM5
SYPL2
TAP2
TMCC2
TMPRSS3
TRIM69
TTC38
TTLL9
UGT2B7
UPB1
ZC3H7B
ZNF17
ZNF213
ZNF655
ZNF710
ZNF793
ZNHIT6

## Sheet: SD5
Supplementary Data 5: Summary statistics for genes associated with a ratio of urine fatty acid or amino acid concentrations at suggestive significance (P<2.2E-6) in at least one gene-based test (BURDEN/SKAT) and with p-gain >537,140.
Ratio of Metabolites		Gene	BURDEN				BURDEN p-value		SKAT		SKAT p-value		no. of SNPs used	total minor allele count	cumulative MAF of SNPs	Significant test***
metabolite_A	metabolite_B		p-value	effect	standard error	p-gain	met_A	met_B	p-value	p-gain	met_A	met_B
1-carboxyethylisoleucine	saccharopine	AASS	1.07391e-06	-0.362561	0.0743321	326870	0.35103	0.423455	1.68904e-08	1.46818e+07	0.942026	0.247983	8	175.284	0.0210325	S
1-carboxyethylleucine	saccharopine	AASS	4.63524e-07	-0.37414	0.074222	127664	0.0591755	0.423455	4.90293e-08	5.05784e+06	0.56993	0.247983	8	173.283	0.0208373	S
1-carboxyethylvaline	saccharopine	AASS	4.21853e-07	-0.373979	0.0739261	525192	0.221553	0.423455	4.99145e-10	4.96815e+08	0.834962	0.247983	8	176.282	0.021137	S
adipoylcarnitine (C6-DC)	saccharopine	AASS	2.70206e-07	-0.382751	0.0744199	35181.2	0.00950618	0.423455	7.84423e-08	730628	0.0573122	0.247983	8	176.285	0.0211018	S
saccharopine	hydroxy-N6,N6,N6-trimethyllysine*	AASS	1.91251e-05	0.317108	0.0741797	22141.3	0.423455	0.793836	2.75718e-08	8.99408e+06	0.247983	0.290367	8	175.279	0.0210369	S
S-adenosylmethionine (SAM)	saccharopine	AASS	6.04565e-07	-0.380564	0.076269	571109	0.345272	0.423455	6.08735e-10	3.52714e+07	0.0214709	0.247983	8	163.272	0.0215399	both
2-butenoylglycine	hexanoylglycine	ACADM	3.28872e-17	-0.850193	0.100784	30346.8	0.0879233	9.98023e-13	9.22608e-23	1.01468e+08	0.00158482	9.36154e-15	6	100.242	0.0107833	S
heptanoylglutamine	cyclo(leu-asp)*	ACADM	1.99163e-18	0.87828	0.100286	6.0637e+06	1.20767e-11	0.0341087	1.0792e-19	1.68164e+06	1.81483e-13	0.090828	6	101.243	0.0123137	both
isocaproylglycine	tigloylglycine	ACADM	3.13267e-18	0.838018	0.0962515	1.38811e+06	4.34848e-12	0.0811125	3.09905e-16	2440.26	7.5625e-13	0.222155	6	109.259	0.0112685	B
octanoylcarnitine (C8)	2-methylbutyrylcarnitine (C5)	ACADM	2.57556e-12	0.670618	0.0958145	764767	1.9697e-06	0.0848399	4.34849e-14	10373.7	4.51101e-10	0.0775995	6	108.258	0.0113004	B
octanoylcarnitine (C8)	3-hydroxybutyrylcarnitine (2)	ACADM	1.13391e-13	0.717586	0.0966539	1.73709e+07	1.9697e-06	0.0425569	2.95862e-17	1.5247e+07	4.51101e-10	0.0539939	6	107.261	0.0113169	both
octanoylcarnitine (C8)	3-hydroxyhexanoylcarnitine (1)	ACADM	1.41353e-11	0.662829	0.0981023	139347	1.9697e-06	0.0509674	4.8733e-18	9.25658e+07	4.51101e-10	0.00667594	6	105.256	0.0110146	S
octanoylcarnitine (C8)	acetylcarnitine (C2)	ACADM	5.92177e-16	0.777435	0.0960874	3.32621e+09	1.9697e-06	0.0367371	9.34893e-14	4825.16	4.51101e-10	0.0429116	6	109.259	0.0113409	B
octanoylcarnitine (C8)	propionylcarnitine (C3)	ACADM	6.79474e-13	0.688352	0.0958239	2.89887e+06	1.9697e-06	0.076288	5.65673e-11	7.97459	4.51101e-10	0.0990679	6	107.26	0.0113526	B
trans-2-hexenoylglycine	4-methylhexanoylglutamine	ACADM	7.88104e-21	-0.887543	0.0948105	1.33989e+11	0.000696388	1.05597e-09	4.54895e-26	2136789968326770	4.12557e-05	9.72016e-11	6	109.259	0.0112685	both
trans-2-hexenoylglycine	4-methylhexanoylglycine	ACADM	6.46687e-24	-0.981017	0.0972793	358684042829395	0.000696388	2.31956e-09	2.53386e-30	7.33642e+19	4.12557e-05	1.85895e-10	6	107.258	0.0115035	both
trans-2-hexenoylglycine	heptanoylglutamine	ACADM	1.27628e-22	-0.940854	0.0961299	9.46237e+10	0.000696388	1.20767e-11	1.54889e-28	1171697594270970	4.12557e-05	1.81483e-13	6	104.242	0.0124811	both
trans-2-hexenoylglycine	hexanoylglutamine	ACADM	4.3673e-27	-1.00654	0.0933871	195706065532480	0.000696388	8.54707e-13	4.21068e-34	4.84648e+19	4.12557e-05	2.0407e-14	6	109.259	0.0112731	both
trans-2-hexenoylglycine	hexanoylglycine	ACADM	7.16931e-33	-1.14675	0.0960289	1.39208e+20	0.000696388	9.98023e-13	7.47552e-42	1.25229e+27	4.12557e-05	9.36154e-15	6	109.259	0.0112801	both
trans-2-hexenoylglycine	isocaproylglycine	ACADM	2.60378e-16	-0.783603	0.0956734	16700.6	0.000696388	4.34848e-12	1.65406e-19	4.57209e+06	4.12557e-05	7.5625e-13	6	109.259	0.0112825	S
trans-2-hexenoylglycine	N-octanoylglutamine	ACADM	1.13598e-30	-1.07897	0.0937187	1419625714911980	0.000696388	1.61267e-15	6.2579e-35	1.75095e+19	4.12557e-05	1.09573e-15	6	108.262	0.0116662	both
2-methylbutyrylglycine	isovalerylglycine	ACADSB	5.71094e-10	1.69178	0.272946	935355	0.000534176	0.123167	5.1132e-08	434298	0.0222065	0.0717583	6	13.0212	0.0114513	B
3-hydroxy-2-ethylpropionate	N-acetylglycine	ACY1	1.25356e-26	-0.901942	0.0844462	1.88727e+07	0.869608	2.36581e-19	2.36712e-27	1.3278e+07	0.923132	3.14306e-20	8	121.007	0.0141794	both
4-methylhexanoylglutamine	heptanoylglutamine	ACY1	8.73939e-09	-0.531424	0.0923647	2.38952e+06	0.264277	0.0208829	1.81206e-09	4.54118e+06	0.450657	0.0082289	8	117.006	0.0139993	both
4-methylhexanoylglutamine	hexanoylglutamine	ACY1	2.89469e-13	-0.649625	0.0889995	2.9867e+08	0.264277	8.64556e-05	3.61537e-13	3.78154e+08	0.450657	0.000136717	8	127.007	0.0130827	both
4-methylhexanoylglutamine	N-octanoylglutamine	ACY1	1.10468e-11	-0.606067	0.0892304	1.16196e+07	0.264277	0.00012836	2.03777e-11	1.30932e+07	0.450657	0.000266809	8	125.007	0.013456	both
asparagine	N-acetylglycine	ACY1	1.25961e-24	-0.887959	0.0866812	187821	0.099348	2.36581e-19	1.81582e-26	1.73093e+06	0.260767	3.14306e-20	8	123.007	0.0141811	S
histidine	N-acetylglycine	ACY1	1.93908e-23	-0.797258	0.0799167	12200.7	0.174354	2.36581e-19	9.9796e-29	3.14948e+08	0.451108	3.14306e-20	8	123.007	0.0141844	S
methionine sulfone	N-acetylglycine	ACY1	4.41057e-24	-0.884869	0.0874199	53639.6	0.240202	2.36581e-19	5.45586e-26	576088	0.126125	3.14306e-20	8	123.006	0.0142468	S
N-acetylglycine	glycine	ACY1	1.72672e-25	0.889854	0.0852807	1.37012e+06	2.36581e-19	0.22417	1.39588e-28	2.25167e+08	3.14306e-20	0.631665	8	123.007	0.0141876	both
3,4-methylene heptanoylglycine	cystathionine	CTH	2.1961e-19	-0.983288	0.109218	3.65479e+17	0.0802628	0.339314	2.28521e-20	3.35099e+18	0.0765771	0.0781387	3	84.1195	0.00999994	both
cystathionine	1-carboxyethylisoleucine	CTH	7.36924e-24	1.04013	0.103272	4.60446e+22	0.339314	0.35103	2.45387e-24	3.18431e+22	0.0781387	0.5148	3	93.1222	0.0102041	both
cystathionine	1-carboxyethylleucine	CTH	3.7964e-23	1.02485	0.103424	8.93777e+21	0.339314	0.538251	1.00519e-23	7.77354e+21	0.0781387	0.692046	3	93.1024	0.0102176	both
cystathionine	1-carboxyethyltyrosine	CTH	9.87266e-24	1.05362	0.104912	2.6605e+22	0.339314	0.262662	5.99468e-24	1.30347e+22	0.0781387	0.428586	3	90.1198	0.00999775	both
cystathionine	2,3-dihydroxy-2-methylbutyrate	CTH	1.71808e-21	1.00489	0.105547	1.97496e+20	0.339314	0.715321	1.87797e-22	4.1608e+20	0.0781387	0.770856	3	91.1209	0.0100954	both
cystathionine	3-hydroxy-2-ethylpropionate	CTH	1.33189e-18	0.908552	0.103209	2.54761e+17	0.339314	0.523516	5.18241e-19	1.50777e+17	0.0781387	0.398493	3	91.1212	0.0101178	both
cystathionine	3-hydroxyanthranilate	CTH	1.54218e-19	0.972345	0.10754	2.20023e+18	0.339314	0.810385	9.93719e-21	7.86326e+18	0.0781387	0.896936	3	86.1169	0.00977712	both
cystathionine	3-methyl-2-oxobutyrate	CTH	9.38888e-19	0.983276	0.111203	3.614e+17	0.339314	0.535086	1.54481e-19	5.05814e+17	0.0781387	0.485765	3	82.1176	0.0098794	both
cystathionine	3-methyl-2-oxovalerate	CTH	1.10266e-13	0.814537	0.109658	1.08281e+11	0.339314	0.0119398	2.99057e-14	2.77798e+11	0.0781387	0.00830775	3	82.1211	0.0101963	both
cystathionine	4-hydroxycinnamate sulfate	CTH	3.02448e-13	0.786408	0.107826	1.12189e+12	0.339314	0.590985	1.66215e-13	4.70107e+11	0.0781387	0.459314	3	88.118	0.0098544	both
cystathionine	4-imidazoleacetate	CTH	9.22427e-18	0.950135	0.110697	3.67849e+16	0.339314	0.811237	9.44425e-18	8273680811075520	0.0781387	0.883986	2	79.1136	0.00955017	both
cystathionine	5-hydroxyindole sulfate	CTH	2.0942e-16	0.877031	0.106739	1620254216285820	0.339314	0.52606	3.7107e-17	2105765105489410	0.0781387	0.516881	3	89.1209	0.0100975	both
cystathionine	5-hydroxymethyl-2-furoic acid	CTH	1.50162e-17	0.890321	0.104412	8659777680697690	0.339314	0.130037	1.21242e-17	6444854918262640	0.0781387	0.172559	3	92.1218	0.010168	both
cystathionine	allo-threonine	CTH	1.50443e-21	1.02072	0.107054	9.23969e+19	0.339314	0.139005	1.64224e-22	4.75805e+20	0.0781387	0.145673	3	89.1022	0.0102018	both
cystathionine	anthranilate	CTH	1.29465e-14	0.937108	0.121602	2.0866e+13	0.339314	0.270142	1.87869e-15	4.1592e+13	0.0781387	0.27261	3	69.0824	0.0101922	both
cystathionine	beta-hydroxyisovalerate	CTH	3.76569e-16	0.825504	0.10134	617983564251370	0.339314	0.232714	7.62247e-17	1025110236591320	0.0781387	0.222801	3	92.1218	0.0101725	both
cystathionine	dopamine	CTH	7.16297e-21	0.98408	0.10501	4.73706e+19	0.339314	0.772971	6.4218e-22	1.21677e+20	0.0781387	0.745205	3	92.1219	0.0101747	both
cystathionine	hydroxy-N6,N6,N6-trimethyllysine*	CTH	1.67909e-23	1.04395	0.104496	2.02082e+22	0.339314	0.895201	1.51197e-24	5.16802e+22	0.0781387	0.981032	3	93.1224	0.0102153	both
cystathionine	indole-3-carboxylate	CTH	3.46203e-11	0.81995	0.123758	9.80102e+09	0.339314	0.756101	3.85804e-12	2.02535e+10	0.0781387	0.840988	2	67.0765	0.00942616	both
cystathionine	isovalerylglutamine	CTH	5.89712e-21	0.982066	0.104566	3.02136e+19	0.339314	0.178173	8.43605e-22	9.26248e+19	0.0781387	0.149076	3	92.121	0.0101054	both
cystathionine	N-acetyltryptophan	CTH	1.50156e-19	0.94851	0.10487	4.53546e+17	0.339314	0.0681028	1.25648e-20	6.21884e+18	0.0781387	0.0866379	3	93.1223	0.0102108	both
cystathionine	phenethylamine	CTH	2.23113e-09	0.851616	0.14241	1.52081e+08	0.339314	0.712905	4.22566e-10	1.84915e+08	0.0781387	0.653678	2	50.0382	0.00946618	both
cystathionine	phenol glucuronide	CTH	6.34121e-13	0.758434	0.105441	2.05888e+11	0.339314	0.130558	9.543e-14	8.18806e+11	0.0781387	0.170589	3	92.1216	0.0101523	both
cystathionine	S-1-pyrroline-5-carboxylate	CTH	6.76731e-19	1.00205	0.11286	1.78524e+17	0.339314	0.120812	1.02081e-19	7.65454e+17	0.0781387	0.0850312	3	80.0625	0.0102382	both
cystathionine	saccharopine	CTH	1.38861e-16	0.94812	0.114705	539972807320131	0.339314	0.0749811	4.79536e-17	1629466300312210	0.0781387	0.117321	3	77.0981	0.009789	both
cystathionine	tryptamine	CTH	1.94202e-16	0.940106	0.11429	1747220934902830	0.339314	0.764977	1.20275e-17	6496654757876300	0.0781387	0.892374	3	73.0804	0.0100801	both
cystathionine	tyrosine	CTH	7.0952e-20	0.929126	0.101809	5.25129e+16	0.339314	0.0037259	9.06849e-21	3.3047e+17	0.0781387	0.00299686	3	93.122	0.0101839	both
cystathionine	valine	CTH	7.47376e-21	0.970156	0.103573	3.95919e+17	0.339314	0.002959	7.35457e-22	4.40963e+18	0.0781387	0.00324309	3	93.1221	0.0101929	both
cysteinylglycine	cystathionine	CTH	7.60335e-21	-1.01139	0.107997	4.46269e+19	0.703948	0.339314	8.27181e-22	9.44639e+19	0.695086	0.0781387	3	87.0999	0.00996566	both
cystine	cystathionine	CTH	4.55401e-22	-1.02458	0.106088	7.45088e+20	0.584913	0.339314	4.81962e-23	1.62126e+21	0.579978	0.0781387	3	90.1201	0.0100289	both
homoarginine	cystathionine	CTH	3.14817e-14	-0.817478	0.107675	7.5217e+12	0.236796	0.339314	1.11027e-15	7.03778e+13	0.341157	0.0781387	3	82.1172	0.00982733	both
homocitrulline	cystathionine	CTH	2.49916e-23	-1.04323	0.104838	4.44421e+21	0.111068	0.339314	8.54116e-25	9.14849e+22	0.143256	0.0781387	3	92.1209	0.0100943	both
laurylcarnitine (C12)	cystathionine	CTH	6.04703e-17	-0.970844	0.11607	4165122106264430	0.251866	0.339314	2.42357e-18	3.22412e+16	0.143368	0.0781387	2	75.1013	0.0100807	both
myristoleoylcarnitine (C14:1)*	cystathionine	CTH	1.0743e-13	-0.864526	0.116334	3.15845e+12	0.906885	0.339314	1.87734e-14	4.16219e+12	0.641898	0.0781387	3	75.1005	0.0100725	both
N-acetylcysteine	cystathionine	CTH	7.31721e-16	-0.894789	0.110946	463720378554276	0.413481	0.339314	9.36554e-17	834321013886538	0.397037	0.0781387	3	82.0956	0.00965376	both
N-alpha-acetylornithine	cystathionine	CTH	3.7647e-22	-1.04029	0.107498	9.01305e+20	0.946266	0.339314	4.10759e-23	1.9023e+21	0.794632	0.0781387	3	88.1202	0.0100732	both
N-methylhydantoin	cystathionine	CTH	2.41223e-09	-0.820027	0.13742	3.68769e+07	0.0889555	0.339314	2.11185e-10	3.70001e+08	0.121124	0.0781387	2	54.0419	0.0101812	both
N-methyltaurine	cystathionine	CTH	6.53265e-12	-0.758176	0.1104	5.19412e+10	0.752718	0.339314	2.63958e-12	2.96027e+10	0.87454	0.0781387	3	84.1023	0.0102339	both
N-octanoylglutamine	cystathionine	CTH	1.09527e-21	-1.02241	0.106863	2.35946e+20	0.258423	0.339314	6.86762e-23	1.13779e+21	0.196652	0.0781387	3	89.0817	0.0101552	both
phenylacetylglycine	cystathionine	CTH	7.78756e-19	-0.936323	0.105644	4.35713e+17	0.596201	0.339314	1.81941e-19	4.29473e+17	0.526631	0.0781387	3	91.1019	0.0101631	both
phenylacetylhistidine	cystathionine	CTH	8.46775e-19	-0.927669	0.104778	4.00713e+17	0.989809	0.339314	2.50908e-19	3.11424e+17	0.885193	0.0781387	3	93.1223	0.010213	both
phenylacetylphenylalanine	cystathionine	CTH	2.73133e-13	-0.976121	0.133587	1.2423e+12	0.372251	0.339314	3.83619e-14	2.03688e+12	0.431749	0.0781387	2	57.0552	0.00904203	both
phenylacetylserine	cystathionine	CTH	6.99173e-18	-0.934045	0.10842	4.85307e+16	0.878446	0.339314	1.70495e-18	4.58304e+16	0.961744	0.0781387	3	87.1025	0.0102305	both
phenylalanylglycine	cystathionine	CTH	8.30132e-21	-1.01825	0.108837	4.08747e+19	0.432812	0.339314	4.38488e-22	1.782e+20	0.545085	0.0781387	3	86.0971	0.00968907	both
suberoylcarnitine (C8-DC)	cystathionine	CTH	2.44865e-17	-0.887855	0.10482	1.38572e+16	0.573445	0.339314	4.42097e-18	1.76746e+16	0.575607	0.0781387	3	93.122	0.0101839	both
valylleucine	cystathionine	CTH	1.41847e-12	-0.972286	0.137285	2.39212e+11	0.418737	0.339314	1.47128e-13	5.31095e+11	0.447348	0.0781387	2	54.0394	0.0095006	both
betaine	dimethylglycine	DMGDH	1.94637e-46	-1.18888	0.0830914	1.22139e+10	0.76082	2.37727e-36	1.3887e-48	322990140447496	0.424296	4.48538e-34	10	128.098	0.0131869	both
N-methylhydroxyproline**	N-methylglutamate	DMGDH	6.09739e-08	0.508111	0.0938179	503989	0.0307302	0.679595	1.4215e-09	1.65384e+07	0.0582554	0.0235093	10	108.091	0.0125863	S
5-(galactosylhydroxy)-L-lysine	hydroxyasparagine**	GLB1L	1.49463e-08	0.703358	0.12422	904084	0.0135127	0.02735	2.64854e-07	142087	0.0376325	0.0596232	12	63.0439	0.00649134	B
phenylacetylglutamine	phenylacetylhistidine	HAL	1.53702e-10	-0.472739	0.0738463	1.83383e+06	0.914008	0.000281864	3.2833e-05	1757.79	0.790769	0.0577134	25	188.112	0.0194411	B
tigloylglycine	isovalerylglycine	IVD	2.17628e-09	-1.38529	0.231496	105325	0.604911	0.000229217	4.31387e-12	1.18111e+07	0.658608	5.09515e-05	3	18.0091	0.00185622	S
1-carboxyethyltyrosine	1-carboxyethylphenylalanine	PAH	3.89871e-14	-0.797784	0.105467	1.21302e+11	0.0047292	0.0949607	5.53258e-11	3.94386e+08	0.0589634	0.0218197	12	83.027	0.00867938	both
gamma-glutamylphenylalanine	gamma-glutamylleucine	PAH	2.91185e-12	0.900521	0.128979	3.91974e+09	0.0114137	0.934739	2.16924e-08	2.8478e+06	0.0617756	0.344877	10	54.0158	0.00774087	both
N-acetyltyrosine	N-acetylphenylalanine	PAH	3.61732e-21	-1.02442	0.108482	7.25677e+17	0.0347943	0.00262501	3.44099e-13	6.04303e+10	0.187374	0.020794	12	85.0268	0.00876204	both
tryptophan	phenylalanine	PAH	7.96711e-23	-1.03698	0.105439	6.82547e+17	0.000464334	5.43793e-05	1.9704e-16	5.73452e+11	0.000112993	0.00472956	12	85.0268	0.00875482	both
tyrosine	phenylalanine	PAH	4.18684e-27	-1.11811	0.103702	1.29882e+22	0.00775816	5.43793e-05	5.38144e-18	878863739918134	0.0104317	0.00472956	12	85.0268	0.00876023	both
lysine	threonine	SLC7A9	7.9749e-12	0.889734	0.130097	2.73936e+06	2.18461e-05	0.135803	5.57548e-10	2.28969e+06	0.00127661	0.0279174	10	53.0124	0.00546181	both
phenylalanine	lysine	SLC7A9	3.42173e-11	-0.88152	0.133016	638451	0.0138057	2.18461e-05	7.0086e-08	18215	0.0160511	0.00127661	10	53.0124	0.00545844	B
The same significance threshold for the burden and SKAT tests was chosen (two-sided test).
Biochemical Name*: the standard for this metabolite has not been run, but Metabolon, Inc. is highly confident in its identity.
Biochemical Name**: the standard for this metabolite has not been run, and Metabolon, Inc. is confident in its identity (but not as confident as with a *ID).
***Significant test: "both" stands for the association being significant in both test; "B" stands for the association being significant in the BURDEN test only; "S" stand for the association being significant in the SKAT test only.

## Sheet: SD6
Supplementary Data 6: Statistics of the qualifying variants contributing to significantly metabolite ratio-associated genes.
gene	dbSNP ID	metabolite_A	metabolite_B	Chr	Pos(GRCh37)	Effect allele	Non-effect allele	Effect allele frequency	Effect size	SE	P-value	N	MAC	variant consequence	significant test**
ACADM	rs121434274	2-butenoylglycine	hexanoylglycine	1	76215194	A	G	0.000107619	1.31452	0.997444	0.18754	4648	1.00043	nonsynonymous	S
ACADM	rs121434280	2-butenoylglycine	hexanoylglycine	1	76198409	C	T	0.00109194	-0.948896	0.315861	0.00266319	4648	10.1507	nonsynonymous	S
ACADM	rs147559466	2-butenoylglycine	hexanoylglycine	1	76198337	A	G	0.00193632	0.108034	0.235421	0.646308	4648	18	nonsynonymous	S
ACADM	rs150710061	2-butenoylglycine	hexanoylglycine	1	76226952	C	T	0.000860585	0.154518	0.35273	0.66134	4648	8	nonsynonymous	S
ACADM	rs201375579	2-butenoylglycine	hexanoylglycine	1	76215192	G	A	0.000430478	-1.00734	0.499051	0.0435381	4648	4.00172	nonsynonymous	S
ACADM	rs77931234	2-butenoylglycine	hexanoylglycine	1	76226846	G	A	0.00635639	-1.27524	0.130694	1.71362e-22	4648	59.089	nonsynonymous	S
ACADM	rs121434274	heptanoylglutamine	cyclo(leu-asp)*	1	76215194	A	G	0.000121684	-1.45582	0.995821	0.14376	4111	1.00049	nonsynonymous	both
ACADM	rs121434280	heptanoylglutamine	cyclo(leu-asp)*	1	76198409	C	T	0.00123305	1.01291	0.315373	0.00131912	4111	10.1381	nonsynonymous	both
ACADM	rs147559466	heptanoylglutamine	cyclo(leu-asp)*	1	76198337	A	G	0.00231087	0.496175	0.228846	0.0301462	4111	19	nonsynonymous	both
ACADM	rs150710061	heptanoylglutamine	cyclo(leu-asp)*	1	76226952	C	T	0.000851374	-0.338916	0.376407	0.367909	4111	7	nonsynonymous	both
ACADM	rs201375579	heptanoylglutamine	cyclo(leu-asp)*	1	76215192	G	A	0.000486736	0.705726	0.498266	0.156669	4111	4.00195	nonsynonymous	both
ACADM	rs77931234	heptanoylglutamine	cyclo(leu-asp)*	1	76226846	G	A	0.00730994	1.15247	0.129532	5.72756e-19	4111	60.1023	nonsynonymous	both
ACADM	rs121434274	isocaproylglycine	tigloylglycine	1	76215194	A	G	0.000103178	1.38214	0.993883	0.164331	4848	1.00041	nonsynonymous	B
ACADM	rs121434280	isocaproylglycine	tigloylglycine	1	76198409	C	T	0.00104712	1.63862	0.31471	1.92157e-07	4848	10.1529	nonsynonymous	B
ACADM	rs147559466	isocaproylglycine	tigloylglycine	1	76198337	A	G	0.00237211	0.314436	0.207616	0.129897	4848	23	nonsynonymous	B
ACADM	rs150710061	isocaproylglycine	tigloylglycine	1	76226952	C	T	0.000825083	-0.0870541	0.351464	0.804375	4848	8	nonsynonymous	B
ACADM	rs201375579	isocaproylglycine	tigloylglycine	1	76215192	G	A	0.000412712	0.978518	0.49725	0.0490844	4848	4.00165	nonsynonymous	B
ACADM	rs77931234	isocaproylglycine	tigloylglycine	1	76226846	G	A	0.00650826	0.984811	0.126068	5.63916e-15	4848	63.1041	nonsynonymous	B
ACADM	rs121434274	octanoylcarnitine (C8)	2-methylbutyrylcarnitine (C5)	1	76215194	A	G	0.000104406	0.247722	0.984792	0.801391	4790	1.00021	nonsynonymous	B
ACADM	rs121434280	octanoylcarnitine (C8)	2-methylbutyrylcarnitine (C5)	1	76198409	C	T	0.00105977	0.740829	0.311836	0.0175158	4790	10.1526	nonsynonymous	B
ACADM	rs147559466	octanoylcarnitine (C8)	2-methylbutyrylcarnitine (C5)	1	76198337	A	G	0.00240084	0.0778763	0.205721	0.70502	4790	23	nonsynonymous	B
ACADM	rs150710061	octanoylcarnitine (C8)	2-methylbutyrylcarnitine (C5)	1	76226952	C	T	0.000835073	0.230199	0.348253	0.508606	4790	8	nonsynonymous	B
ACADM	rs201375579	octanoylcarnitine (C8)	2-methylbutyrylcarnitine (C5)	1	76215192	G	A	0.000417711	0.35882	0.492715	0.46646	4790	4.00167	nonsynonymous	B
ACADM	rs77931234	octanoylcarnitine (C8)	2-methylbutyrylcarnitine (C5)	1	76226846	G	A	0.00648264	0.950601	0.125914	4.3653e-14	4790	62.1037	nonsynonymous	B
ACADM	rs121434274	octanoylcarnitine (C8)	3-hydroxybutyrylcarnitine (2)	1	76215194	A	G	0.000105552	-0.244052	0.988905	0.805071	4739	1.00042	nonsynonymous	both
ACADM	rs121434280	octanoylcarnitine (C8)	3-hydroxybutyrylcarnitine (2)	1	76198409	C	T	0.00107135	0.769753	0.313137	0.0139636	4739	10.1543	nonsynonymous	both
ACADM	rs147559466	octanoylcarnitine (C8)	3-hydroxybutyrylcarnitine (2)	1	76198337	A	G	0.00232116	0.0116938	0.211195	0.955844	4739	22	nonsynonymous	both
ACADM	rs150710061	octanoylcarnitine (C8)	3-hydroxybutyrylcarnitine (2)	1	76226952	C	T	0.00084406	0.0969231	0.349708	0.781662	4739	8	nonsynonymous	both
ACADM	rs201375579	octanoylcarnitine (C8)	3-hydroxybutyrylcarnitine (2)	1	76215192	G	A	0.000422208	0.326228	0.494778	0.509676	4739	4.00169	nonsynonymous	both
ACADM	rs77931234	octanoylcarnitine (C8)	3-hydroxybutyrylcarnitine (2)	1	76226846	G	A	0.00655253	1.06834	0.12644	2.92909e-17	4739	62.1048	nonsynonymous	both
ACADM	rs121434274	octanoylcarnitine (C8)	3-hydroxyhexanoylcarnitine (1)	1	76215194	A	G	0.00010469	0.378009	0.994717	0.703933	4778	1.00042	nonsynonymous	S
ACADM	rs121434280	octanoylcarnitine (C8)	3-hydroxyhexanoylcarnitine (1)	1	76198409	C	T	0.00106247	0.651871	0.314976	0.0384907	4778	10.153	nonsynonymous	S
ACADM	rs147559466	octanoylcarnitine (C8)	3-hydroxyhexanoylcarnitine (1)	1	76198337	A	G	0.00230222	-0.195069	0.212432	0.358482	4778	22	nonsynonymous	S
ACADM	rs150710061	octanoylcarnitine (C8)	3-hydroxyhexanoylcarnitine (1)	1	76226952	C	T	0.00083717	-0.352372	0.351761	0.316471	4778	8	nonsynonymous	S
ACADM	rs201375579	octanoylcarnitine (C8)	3-hydroxyhexanoylcarnitine (1)	1	76215192	G	A	0.00041876	0.542031	0.497681	0.276104	4778	4.00168	nonsynonymous	S
ACADM	rs77931234	octanoylcarnitine (C8)	3-hydroxyhexanoylcarnitine (1)	1	76226846	G	A	0.00628931	1.11698	0.129212	5.40397e-18	4778	60.1006	nonsynonymous	S
ACADM	rs121434274	octanoylcarnitine (C8)	acetylcarnitine (C2)	1	76215194	A	G	0.000103842	0.721249	0.992112	0.467236	4817	1.00042	nonsynonymous	B
ACADM	rs121434280	octanoylcarnitine (C8)	acetylcarnitine (C2)	1	76198409	C	T	0.00105374	0.737521	0.314151	0.0188915	4817	10.1517	nonsynonymous	B
ACADM	rs147559466	octanoylcarnitine (C8)	acetylcarnitine (C2)	1	76198337	A	G	0.00238738	0.468139	0.207249	0.0238941	4817	23	nonsynonymous	B
ACADM	rs150710061	octanoylcarnitine (C8)	acetylcarnitine (C2)	1	76226952	C	T	0.000830392	0.581332	0.35084	0.0975251	4817	8	nonsynonymous	B
ACADM	rs201375579	octanoylcarnitine (C8)	acetylcarnitine (C2)	1	76215192	G	A	0.000415369	0.652693	0.496371	0.188533	4817	4.00166	nonsynonymous	B
ACADM	rs77931234	octanoylcarnitine (C8)	acetylcarnitine (C2)	1	76226846	G	A	0.00655022	0.914266	0.125848	3.73527e-13	4817	63.1048	nonsynonymous	B
ACADM	rs121434274	octanoylcarnitine (C8)	propionylcarnitine (C3)	1	76215194	A	G	0.000105865	0.22399	0.980289	0.819262	4724	1.00021	nonsynonymous	B
ACADM	rs121434280	octanoylcarnitine (C8)	propionylcarnitine (C3)	1	76198409	C	T	0.00107458	0.899284	0.310414	0.00376697	4724	10.1526	nonsynonymous	B
ACADM	rs147559466	octanoylcarnitine (C8)	propionylcarnitine (C3)	1	76198337	A	G	0.00232854	0.397294	0.209356	0.0577365	4724	22	nonsynonymous	B
ACADM	rs150710061	octanoylcarnitine (C8)	propionylcarnitine (C3)	1	76226952	C	T	0.00084674	0.378962	0.346662	0.274318	4724	8	nonsynonymous	B
ACADM	rs201375579	octanoylcarnitine (C8)	propionylcarnitine (C3)	1	76215192	G	A	0.000423549	0.568946	0.490475	0.246052	4724	4.00169	nonsynonymous	B
ACADM	rs77931234	octanoylcarnitine (C8)	propionylcarnitine (C3)	1	76226846	G	A	0.00657337	0.798486	0.125352	1.89063e-10	4724	62.1052	nonsynonymous	B
ACADM	rs121434274	trans-2-hexenoylglycine	4-methylhexanoylglutamine	1	76215194	A	G	0.000103178	0.986247	0.979002	0.313742	4848	1.00041	nonsynonymous	both
ACADM	rs121434280	trans-2-hexenoylglycine	4-methylhexanoylglutamine	1	76198409	C	T	0.00104712	-0.57955	0.309998	0.0615492	4848	10.1529	nonsynonymous	both
ACADM	rs147559466	trans-2-hexenoylglycine	4-methylhexanoylglutamine	1	76198337	A	G	0.00237211	-0.394908	0.204508	0.053481	4848	23	nonsynonymous	both
ACADM	rs150710061	trans-2-hexenoylglycine	4-methylhexanoylglutamine	1	76226952	C	T	0.000825083	0.370071	0.346202	0.285094	4848	8	nonsynonymous	both
ACADM	rs201375579	trans-2-hexenoylglycine	4-methylhexanoylglutamine	1	76215192	G	A	0.000412712	-0.690544	0.489805	0.158589	4848	4.00165	nonsynonymous	both
ACADM	rs77931234	trans-2-hexenoylglycine	4-methylhexanoylglutamine	1	76226846	G	A	0.00650826	-1.30308	0.12418	9.26044e-26	4848	63.1041	nonsynonymous	both
ACADM	rs121434274	trans-2-hexenoylglycine	4-methylhexanoylglycine	1	76215194	A	G	0.000107296	0.852372	0.99495	0.391612	4662	1.00043	nonsynonymous	both
ACADM	rs121434280	trans-2-hexenoylglycine	4-methylhexanoylglycine	1	76198409	C	T	0.00108838	-0.967707	0.315069	0.00213049	4662	10.148	nonsynonymous	both
ACADM	rs147559466	trans-2-hexenoylglycine	4-methylhexanoylglycine	1	76198337	A	G	0.00225225	-0.2691	0.217506	0.216012	4662	21	nonsynonymous	both
ACADM	rs150710061	trans-2-hexenoylglycine	4-methylhexanoylglycine	1	76226952	C	T	0.000858001	0.561402	0.351847	0.110581	4662	8	nonsynonymous	both
ACADM	rs201375579	trans-2-hexenoylglycine	4-methylhexanoylglycine	1	76215192	G	A	0.000429185	-0.912327	0.497799	0.0668442	4662	4.00172	nonsynonymous	both
ACADM	rs77931234	trans-2-hexenoylglycine	4-methylhexanoylglycine	1	76226846	G	A	0.00676837	-1.43334	0.126238	7.06273e-30	4662	63.1083	nonsynonymous	both
ACADM	rs121434274	trans-2-hexenoylglycine	heptanoylglutamine	1	76215194	A	G	0.000119789	1.9166	0.968375	0.0477947	4176	1.00048	nonsynonymous	both
ACADM	rs121434280	trans-2-hexenoylglycine	heptanoylglutamine	1	76198409	C	T	0.00121359	-0.452455	0.306678	0.14012	4176	10.1359	nonsynonymous	both
ACADM	rs147559466	trans-2-hexenoylglycine	heptanoylglutamine	1	76198337	A	G	0.00239464	-0.431248	0.216908	0.0467939	4176	20	nonsynonymous	both
ACADM	rs150710061	trans-2-hexenoylglycine	heptanoylglutamine	1	76226952	C	T	0.000838123	0.302531	0.366031	0.408512	4176	7	nonsynonymous	both
ACADM	rs201375579	trans-2-hexenoylglycine	heptanoylglutamine	1	76215192	G	A	0.000479157	-0.745191	0.484524	0.124052	4176	4.00192	nonsynonymous	both
ACADM	rs77931234	trans-2-hexenoylglycine	heptanoylglutamine	1	76226846	G	A	0.00743584	-1.36671	0.123945	2.83963e-28	4176	62.1041	nonsynonymous	both
ACADM	rs121434274	trans-2-hexenoylglycine	hexanoylglutamine	1	76215194	A	G	0.00010322	1.54569	0.964298	0.108954	4846	1.00041	nonsynonymous	both
ACADM	rs121434280	trans-2-hexenoylglycine	hexanoylglutamine	1	76198409	C	T	0.00104756	-0.792822	0.305342	0.00941779	4846	10.1529	nonsynonymous	both
ACADM	rs147559466	trans-2-hexenoylglycine	hexanoylglutamine	1	76198337	A	G	0.00237309	-0.41805	0.201436	0.0379544	4846	23	nonsynonymous	both
ACADM	rs150710061	trans-2-hexenoylglycine	hexanoylglutamine	1	76226952	C	T	0.000825423	0.392719	0.341002	0.24946	4846	8	nonsynonymous	both
ACADM	rs201375579	trans-2-hexenoylglycine	hexanoylglutamine	1	76215192	G	A	0.000412882	-0.678777	0.482449	0.159445	4846	4.00165	nonsynonymous	both
ACADM	rs77931234	trans-2-hexenoylglycine	hexanoylglutamine	1	76226846	G	A	0.00651095	-1.47712	0.122316	1.40951e-33	4846	63.1042	nonsynonymous	both
ACADM	rs121434274	trans-2-hexenoylglycine	hexanoylglycine	1	76215194	A	G	0.000103284	1.0956	0.991569	0.269194	4843	1.00041	nonsynonymous	both
ACADM	rs121434280	trans-2-hexenoylglycine	hexanoylglycine	1	76198409	C	T	0.00104822	-1.18568	0.313978	0.000159157	4843	10.153	nonsynonymous	both
ACADM	rs147559466	trans-2-hexenoylglycine	hexanoylglycine	1	76198337	A	G	0.00237456	-0.1883	0.207134	0.36331	4843	23	nonsynonymous	both
ACADM	rs150710061	trans-2-hexenoylglycine	hexanoylglycine	1	76226952	C	T	0.000825934	0.429931	0.350646	0.220157	4843	8	nonsynonymous	both
ACADM	rs201375579	trans-2-hexenoylglycine	hexanoylglycine	1	76215192	G	A	0.000413138	-1.38781	0.496092	0.00515038	4843	4.00165	nonsynonymous	both
ACADM	rs77931234	trans-2-hexenoylglycine	hexanoylglycine	1	76226846	G	A	0.00651499	-1.69129	0.125776	3.21189e-41	4843	63.1042	nonsynonymous	both
ACADM	rs121434274	trans-2-hexenoylglycine	isocaproylglycine	1	76215194	A	G	0.000103306	-0.137199	0.987898	0.889545	4842	1.00041	nonsynonymous	S
ACADM	rs121434280	trans-2-hexenoylglycine	isocaproylglycine	1	76198409	C	T	0.00104844	-0.981688	0.312815	0.00169965	4842	10.1531	nonsynonymous	S
ACADM	rs147559466	trans-2-hexenoylglycine	isocaproylglycine	1	76198337	A	G	0.00237505	-0.150993	0.206366	0.464366	4842	23	nonsynonymous	S
ACADM	rs150710061	trans-2-hexenoylglycine	isocaproylglycine	1	76226952	C	T	0.000826105	0.473812	0.349348	0.175011	4842	8	nonsynonymous	S
ACADM	rs201375579	trans-2-hexenoylglycine	isocaproylglycine	1	76215192	G	A	0.000413223	-1.07701	0.494256	0.0293283	4842	4.00165	nonsynonymous	S
ACADM	rs77931234	trans-2-hexenoylglycine	isocaproylglycine	1	76226846	G	A	0.00651634	-1.12058	0.12531	3.80512e-19	4842	63.1043	nonsynonymous	S
ACADM	rs121434274	trans-2-hexenoylglycine	N-octanoylglutamine	1	76215194	A	G	0.000107805	1.23704	0.96285	0.198873	4640	1.00043	nonsynonymous	both
ACADM	rs121434280	trans-2-hexenoylglycine	N-octanoylglutamine	1	76198409	C	T	0.00109385	-0.867541	0.304898	0.00443633	4640	10.151	nonsynonymous	both
ACADM	rs147559466	trans-2-hexenoylglycine	N-octanoylglutamine	1	76198337	A	G	0.00247845	-0.498034	0.201151	0.0132891	4640	23	nonsynonymous	both
ACADM	rs150710061	trans-2-hexenoylglycine	N-octanoylglutamine	1	76226952	C	T	0.00075431	0.0354028	0.363955	0.92251	4640	7	nonsynonymous	both
ACADM	rs201375579	trans-2-hexenoylglycine	N-octanoylglutamine	1	76215192	G	A	0.00043122	-0.695384	0.481737	0.148882	4640	4.00172	nonsynonymous	both
ACADM	rs77931234	trans-2-hexenoylglycine	N-octanoylglutamine	1	76226846	G	A	0.00680052	-1.48982	0.122174	3.33874e-34	4640	63.1088	nonsynonymous	both
ACY1	rs121912698	3-hydroxy-2-ethylpropionate	N-acetylglycine	3	52022837	T	C	0.00503867	-1.69258	0.141454	5.37682e-33	4267	43	nonsynonymous	both
ACY1	rs121912701	3-hydroxy-2-ethylpropionate	N-acetylglycine	3	52023042	A	G	0.00785095	-0.406022	0.113701	0.000355665	4267	67	nonsynonymous	both
ACY1	rs139537461	3-hydroxy-2-ethylpropionate	N-acetylglycine	3	52019928	G	A	0.000117261	-1.29287	0.92284	0.161223	4267	1.0007	nonsynonymous	both
ACY1	rs140738368	3-hydroxy-2-ethylpropionate	N-acetylglycine	3	52021045	T	C	0.000234357	-0.76174	0.653004	0.243405	4267	2	nonsynonymous	both
ACY1	rs201547992	3-hydroxy-2-ethylpropionate	N-acetylglycine	3	52021614	A	G	0.000117343	-0.372141	0.922881	0.686773	4267	1.00141	nonsynonymous	both
ACY1	rs201775925	3-hydroxy-2-ethylpropionate	N-acetylglycine	3	52021422	G	A	0.000234522	-0.432996	0.65278	0.507132	4267	2.00141	nonsynonymous	both
ACY1	rs2229152	3-hydroxy-2-ethylpropionate	N-acetylglycine	3	52023020	T	C	0.000468823	-0.957442	0.461532	0.0380342	4267	4.00094	nonsynonymous	both
ACY1	rs887540	3-hydroxy-2-ethylpropionate	N-acetylglycine	3	52020630	G	A	0.000117454	-1.04669	0.922738	0.256654	4267	1.00235	nonsynonymous	both
ACY1	rs121912698	4-methylhexanoylglutamine	hexanoylglutamine	3	52022837	T	C	0.00442934	-1.2148	0.152783	1.84788e-15	4854	43	nonsynonymous	both
ACY1	rs121912701	4-methylhexanoylglutamine	hexanoylglutamine	3	52023042	A	G	0.00751957	-0.387468	0.117662	0.000990983	4854	73	nonsynonymous	both
ACY1	rs139537461	4-methylhexanoylglutamine	hexanoylglutamine	3	52019928	G	A	0.000103072	-0.829082	0.997288	0.405784	4854	1.00062	nonsynonymous	both
ACY1	rs140738368	4-methylhexanoylglutamine	hexanoylglutamine	3	52021045	T	C	0.000206016	0.391805	0.705663	0.578738	4854	2	nonsynonymous	both
ACY1	rs201547992	4-methylhexanoylglutamine	hexanoylglutamine	3	52021614	A	G	0.000103199	-1.03051	0.997333	0.301481	4854	1.00186	nonsynonymous	both
ACY1	rs201775925	4-methylhexanoylglutamine	hexanoylglutamine	3	52021422	G	A	0.000206143	0.178497	0.705393	0.800233	4854	2.00124	nonsynonymous	both
ACY1	rs2229152	4-methylhexanoylglutamine	hexanoylglutamine	3	52023020	T	C	0.000412116	-0.365717	0.498734	0.463382	4854	4.00082	nonsynonymous	both
ACY1	rs887540	4-methylhexanoylglutamine	hexanoylglutamine	3	52020630	G	A	0.00010322	0.209045	0.997205	0.833955	4854	1.00206	nonsynonymous	both
ACY1	rs121912698	4-methylhexanoylglutamine	N-octanoylglutamine	3	52022837	T	C	0.00462863	-1.09456	0.151965	5.90476e-13	4645	43	nonsynonymous	both
ACY1	rs121912701	4-methylhexanoylglutamine	N-octanoylglutamine	3	52023042	A	G	0.00764263	-0.372931	0.118666	0.00167392	4645	71	nonsynonymous	both
ACY1	rs139537461	4-methylhexanoylglutamine	N-octanoylglutamine	3	52019928	G	A	0.000107712	-1.02686	0.991774	0.300492	4645	1.00065	nonsynonymous	both
ACY1	rs140738368	4-methylhexanoylglutamine	N-octanoylglutamine	3	52021045	T	C	0.000215285	0.335665	0.701789	0.632437	4645	2	nonsynonymous	both
ACY1	rs201547992	4-methylhexanoylglutamine	N-octanoylglutamine	3	52021614	A	G	0.000107828	-0.995701	0.991817	0.315419	4645	1.00173	nonsynonymous	both
ACY1	rs201775925	4-methylhexanoylglutamine	N-octanoylglutamine	3	52021422	G	A	0.000215424	-0.227454	0.7015	0.745757	4645	2.00129	nonsynonymous	both
ACY1	rs2229152	4-methylhexanoylglutamine	N-octanoylglutamine	3	52023020	T	C	0.000430663	0.326717	0.495982	0.51007	4645	4.00086	nonsynonymous	both
ACY1	rs887540	4-methylhexanoylglutamine	N-octanoylglutamine	3	52020630	G	A	0.000107875	-1.70153	0.991685	0.0861989	4645	1.00216	nonsynonymous	both
ACY1	rs121912698	asparagine	N-acetylglycine	3	52022837	T	C	0.00495734	-1.77769	0.146364	6.05085e-34	4337	43	nonsynonymous	S
ACY1	rs121912701	asparagine	N-acetylglycine	3	52023042	A	G	0.00795481	-0.3104	0.115956	0.0074313	4337	69	nonsynonymous	S
ACY1	rs139537461	asparagine	N-acetylglycine	3	52019928	G	A	0.000115367	-2.19772	0.954957	0.0213698	4337	1.00069	nonsynonymous	S
ACY1	rs140738368	asparagine	N-acetylglycine	3	52021045	T	C	0.000230574	-1.26771	0.675721	0.0606439	4337	2	nonsynonymous	S
ACY1	rs201547992	asparagine	N-acetylglycine	3	52021614	A	G	0.000115447	-0.690812	0.955001	0.469457	4337	1.00139	nonsynonymous	S
ACY1	rs201775925	asparagine	N-acetylglycine	3	52021422	G	A	0.000230734	-0.154746	0.675496	0.818803	4337	2.00138	nonsynonymous	S
ACY1	rs2229152	asparagine	N-acetylglycine	3	52023020	T	C	0.000461255	-1.35636	0.477593	0.00451145	4337	4.00092	nonsynonymous	S
ACY1	rs887540	asparagine	N-acetylglycine	3	52020630	G	A	0.000115554	0.106664	0.954852	0.911055	4337	1.00231	nonsynonymous	S
ACY1	rs121912698	histidine	N-acetylglycine	3	52022837	T	C	0.00495849	-1.73512	0.134942	7.72687e-38	4336	43	nonsynonymous	S
ACY1	rs121912701	histidine	N-acetylglycine	3	52023042	A	G	0.00795664	-0.24161	0.106907	0.0238209	4336	69	nonsynonymous	S
ACY1	rs139537461	histidine	N-acetylglycine	3	52019928	G	A	0.000115393	-1.86207	0.88043	0.0344333	4336	1.00069	nonsynonymous	S
ACY1	rs140738368	histidine	N-acetylglycine	3	52021045	T	C	0.000230627	-1.04534	0.622987	0.0933573	4336	2	nonsynonymous	S
ACY1	rs201547992	histidine	N-acetylglycine	3	52021614	A	G	0.000115473	-0.355619	0.880471	0.686289	4336	1.00139	nonsynonymous	S
ACY1	rs201775925	histidine	N-acetylglycine	3	52021422	G	A	0.000230787	0.235315	0.622779	0.705545	4336	2.00138	nonsynonymous	S
ACY1	rs2229152	histidine	N-acetylglycine	3	52023020	T	C	0.000461361	-0.653599	0.44032	0.137711	4336	4.00092	nonsynonymous	S
ACY1	rs887540	histidine	N-acetylglycine	3	52020630	G	A	0.00011558	-0.0661156	0.880334	0.940133	4336	1.00231	nonsynonymous	S
ACY1	rs121912698	methionine sulfone	N-acetylglycine	3	52022837	T	C	0.00498031	-1.76527	0.147605	5.79582e-33	4317	43	nonsynonymous	S
ACY1	rs121912701	methionine sulfone	N-acetylglycine	3	52023042	A	G	0.00799166	-0.340659	0.116942	0.00357899	4317	69	nonsynonymous	S
ACY1	rs139537461	methionine sulfone	N-acetylglycine	3	52019928	G	A	0.000115902	-2.44331	0.963039	0.0111781	4317	1.0007	nonsynonymous	S
ACY1	rs140738368	methionine sulfone	N-acetylglycine	3	52021045	T	C	0.000231642	-1.08281	0.681441	0.11206	4317	2	nonsynonymous	S
ACY1	rs201547992	methionine sulfone	N-acetylglycine	3	52021614	A	G	0.000115955	-0.403716	0.963081	0.675076	4317	1.00116	nonsynonymous	S
ACY1	rs201775925	methionine sulfone	N-acetylglycine	3	52021422	G	A	0.000231803	0.0804164	0.681212	0.906029	4317	2.00139	nonsynonymous	S
ACY1	rs2229152	methionine sulfone	N-acetylglycine	3	52023020	T	C	0.000463392	-1.03366	0.481634	0.0318603	4317	4.00093	nonsynonymous	S
ACY1	rs887540	methionine sulfone	N-acetylglycine	3	52020630	G	A	0.00011609	-0.156501	0.96293	0.870892	4317	1.00232	nonsynonymous	S
ACY1	rs121912698	N-acetylglycine	glycine	3	52022837	T	C	0.00495963	1.80857	0.143999	3.52128e-36	4335	43	nonsynonymous	both
ACY1	rs121912701	N-acetylglycine	glycine	3	52023042	A	G	0.00795848	0.360361	0.114083	0.00158435	4335	69	nonsynonymous	both
ACY1	rs139537461	N-acetylglycine	glycine	3	52019928	G	A	0.00011542	2.10948	0.939526	0.0247515	4335	1.00069	nonsynonymous	both
ACY1	rs140738368	N-acetylglycine	glycine	3	52021045	T	C	0.000230681	1.37004	0.664802	0.0393196	4335	2	nonsynonymous	both
ACY1	rs201547992	N-acetylglycine	glycine	3	52021614	A	G	0.0001155	0.282583	0.939569	0.763599	4335	1.00139	nonsynonymous	both
ACY1	rs201775925	N-acetylglycine	glycine	3	52021422	G	A	0.00023084	-0.155358	0.664581	0.815164	4335	2.00139	nonsynonymous	both
ACY1	rs2229152	N-acetylglycine	glycine	3	52023020	T	C	0.000461467	0.473069	0.469875	0.314032	4335	4.00092	nonsynonymous	both
ACY1	rs887540	N-acetylglycine	glycine	3	52020630	G	A	0.000115607	-0.136932	0.939423	0.884109	4335	1.00231	nonsynonymous	both
CTH	rs143859234	3,4-methylene heptanoylglycine	cystathionine	1	70877113	A	C	0.000118934	-0.886131	0.990259	0.370868	4206	1.00048	nonsynonymous	both
CTH	rs145785987	3,4-methylene heptanoylglycine	cystathionine	1	70896038	C	T	0.000119104	2.19803	0.991513	0.0266337	4206	1.00191	nonsynonymous	both
CTH	rs28941785	3,4-methylene heptanoylglycine	cystathionine	1	70881670	T	C	0.0097619	-1.02299	0.110511	2.10503e-20	4206	82.1171	nonsynonymous	both
CTH	rs143859234	cystathionine	1-carboxyethylisoleucine	1	70877113	A	C	0.000109625	1.48659	0.985122	0.131288	4563	1.00044	nonsynonymous	both
CTH	rs145785987	cystathionine	1-carboxyethylisoleucine	1	70896038	C	T	0.000109794	-1.57627	0.986275	0.109998	4563	1.00198	nonsynonymous	both
CTH	rs28941785	cystathionine	1-carboxyethylisoleucine	1	70881670	T	C	0.00998464	1.06347	0.104377	2.22697e-24	4563	91.1198	nonsynonymous	both
CTH	rs143859234	cystathionine	1-carboxyethylleucine	1	70877113	A	C	0.000109794	1.34514	0.986561	0.172735	4556	1.00044	nonsynonymous	both
CTH	rs145785987	cystathionine	1-carboxyethylleucine	1	70896038	C	T	0.000109963	-1.67948	0.987714	0.0890616	4556	1.00198	nonsynonymous	both
CTH	rs28941785	cystathionine	1-carboxyethylleucine	1	70881670	T	C	0.0099978	1.0506	0.10453	9.1203e-24	4556	91.1	nonsynonymous	both
CTH	rs143859234	cystathionine	1-carboxyethyltyrosine	1	70877113	A	C	0.000110988	1.97464	0.98466	0.0449199	4507	1.00044	nonsynonymous	both
CTH	rs145785987	cystathionine	1-carboxyethyltyrosine	1	70896038	C	T	0.000111161	-1.48438	0.985828	0.132139	4507	1.002	nonsynonymous	both
CTH	rs28941785	cystathionine	1-carboxyethyltyrosine	1	70881670	T	C	0.00977561	1.07135	0.106074	5.52001e-24	4507	88.1173	nonsynonymous	both
CTH	rs143859234	cystathionine	2,3-dihydroxy-2-methylbutyrate	1	70877113	A	C	0.00011084	0.599207	0.996266	0.547538	4513	1.00044	nonsynonymous	both
CTH	rs145785987	cystathionine	2,3-dihydroxy-2-methylbutyrate	1	70896038	C	T	0.000111012	-1.84913	0.997447	0.0637581	4513	1.002	nonsynonymous	both
CTH	rs28941785	cystathionine	2,3-dihydroxy-2-methylbutyrate	1	70881670	T	C	0.00987353	1.04127	0.1067	1.69144e-22	4513	89.1185	nonsynonymous	both
CTH	rs143859234	cystathionine	3-hydroxy-2-ethylpropionate	1	70877113	A	C	0.000111086	1.24916	0.974115	0.199719	4503	1.00044	nonsynonymous	both
CTH	rs145785987	cystathionine	3-hydroxy-2-ethylpropionate	1	70896038	C	T	0.000111259	-1.43474	0.975262	0.141255	4503	1.002	nonsynonymous	both
CTH	rs28941785	cystathionine	3-hydroxy-2-ethylpropionate	1	70881670	T	C	0.00989549	0.930658	0.10434	4.68465e-19	4503	89.1187	nonsynonymous	both
CTH	rs143859234	cystathionine	3-hydroxyanthranilate	1	70877113	A	C	0.000113585	0.326394	0.98727	0.740945	4404	1.00045	nonsynonymous	both
CTH	rs145785987	cystathionine	3-hydroxyanthranilate	1	70896038	C	T	0.00011374	-2.12538	0.988456	0.0315393	4404	1.00182	nonsynonymous	both
CTH	rs28941785	cystathionine	3-hydroxyanthranilate	1	70881670	T	C	0.0095498	1.01676	0.108784	9.0521e-21	4404	84.1146	nonsynonymous	both
CTH	rs143859234	cystathionine	3-methyl-2-oxobutyrate	1	70877113	A	C	0.000120366	0.997089	0.996002	0.316783	4156	1.00048	nonsynonymous	both
CTH	rs145785987	cystathionine	3-methyl-2-oxobutyrate	1	70896038	C	T	0.000120482	-1.89895	0.997287	0.0568955	4156	1.00145	nonsynonymous	both
CTH	rs28941785	cystathionine	3-methyl-2-oxobutyrate	1	70881670	T	C	0.00963855	1.01881	0.112557	1.40958e-19	4156	80.1157	nonsynonymous	both
CTH	rs143859234	cystathionine	3-methyl-2-oxovalerate	1	70877113	A	C	0.000124193	0.928284	0.982254	0.344631	4027	1.00025	nonsynonymous	both
CTH	rs145785987	cystathionine	3-methyl-2-oxovalerate	1	70896038	C	T	0.000124347	-1.73264	0.983531	0.0781273	4027	1.00149	nonsynonymous	both
CTH	rs28941785	cystathionine	3-methyl-2-oxovalerate	1	70881670	T	C	0.00994777	0.8447	0.110993	2.7323e-14	4027	80.1194	nonsynonymous	both
CTH	rs143859234	cystathionine	4-hydroxycinnamate sulfate	1	70877113	A	C	0.000111882	0.957515	1.00112	0.338847	4471	1.00045	nonsynonymous	both
CTH	rs145785987	cystathionine	4-hydroxycinnamate sulfate	1	70896038	C	T	0.000112057	-1.06981	1.00231	0.285817	4471	1.00202	nonsynonymous	both
CTH	rs28941785	cystathionine	4-hydroxycinnamate sulfate	1	70881670	T	C	0.00963046	0.805663	0.10905	1.49026e-13	4471	86.1156	nonsynonymous	both
CTH	rs143859234	cystathionine	4-imidazoleacetate	1	70877113	A	C	0.000120773	0.355049	0.973853	0.715423	4142	1.00048	nonsynonymous	both
CTH	rs28941785	cystathionine	4-imidazoleacetate	1	70881670	T	C	0.0094294	0.957345	0.111385	8.33279e-18	4142	78.1132	nonsynonymous	both
CTH	rs143859234	cystathionine	5-hydroxyindole sulfate	1	70877113	A	C	0.000113353	0.983567	0.996254	0.323513	4413	1.00045	nonsynonymous	both
CTH	rs145785987	cystathionine	5-hydroxyindole sulfate	1	70896038	C	T	0.000113533	-2.1181	0.997457	0.0337123	4413	1.00204	nonsynonymous	both
CTH	rs28941785	cystathionine	5-hydroxyindole sulfate	1	70881670	T	C	0.00987066	0.910028	0.107934	3.41722e-17	4413	87.1184	nonsynonymous	both
CTH	rs143859234	cystathionine	5-hydroxymethyl-2-furoic acid	1	70877113	A	C	0.000110424	0.0629772	0.990789	0.949318	4530	1.00044	nonsynonymous	both
CTH	rs145785987	cystathionine	5-hydroxymethyl-2-furoic acid	1	70896038	C	T	0.000110595	0.424853	0.991955	0.668434	4530	1.00199	nonsynonymous	both
CTH	rs28941785	cystathionine	5-hydroxymethyl-2-furoic acid	1	70881670	T	C	0.00994695	0.904192	0.105543	1.06158e-17	4530	90.1194	nonsynonymous	both
CTH	rs143859234	cystathionine	allo-threonine	1	70877113	A	C	0.000114548	0.61189	0.999323	0.540336	4367	1.00046	nonsynonymous	both
CTH	rs145785987	cystathionine	allo-threonine	1	70896038	C	T	0.000114732	-1.82461	1.00055	0.0682099	4367	1.00207	nonsynonymous	both
CTH	rs28941785	cystathionine	allo-threonine	1	70881670	T	C	0.00997249	1.05791	0.108254	1.47834e-22	4367	87.0997	nonsynonymous	both
CTH	rs143859234	cystathionine	anthranilate	1	70877113	A	C	0.000147623	0.698563	0.998858	0.484326	3389	1.00059	nonsynonymous	both
CTH	rs145785987	cystathionine	anthranilate	1	70896038	C	T	0.000147929	-1.85036	1.00052	0.0643995	3389	1.00266	nonsynonymous	both
CTH	rs28941785	cystathionine	anthranilate	1	70881670	T	C	0.0098966	0.982067	0.123372	1.71768e-15	3389	67.0792	nonsynonymous	both
CTH	rs143859234	cystathionine	beta-hydroxyisovalerate	1	70877113	A	C	0.000110473	0.339995	0.961582	0.723655	4528	1.00044	nonsynonymous	both
CTH	rs145785987	cystathionine	beta-hydroxyisovalerate	1	70896038	C	T	0.000110644	-1.39351	0.962716	0.147764	4528	1.00199	nonsynonymous	both
CTH	rs28941785	cystathionine	beta-hydroxyisovalerate	1	70881670	T	C	0.00995135	0.855376	0.102436	6.80763e-17	4528	90.1194	nonsynonymous	both
CTH	rs143859234	cystathionine	dopamine	1	70877113	A	C	0.000110497	0.328914	0.996526	0.741354	4527	1.00044	nonsynonymous	both
CTH	rs145785987	cystathionine	dopamine	1	70896038	C	T	0.000110668	-1.83794	0.997704	0.0654511	4527	1.00199	nonsynonymous	both
CTH	rs28941785	cystathionine	dopamine	1	70881670	T	C	0.00995355	1.02256	0.106146	5.77032e-22	4527	90.1194	nonsynonymous	both
CTH	rs143859234	cystathionine	hydroxy-N6,N6,N6-trimethyllysine*	1	70877113	A	C	0.000109745	0.681855	0.996862	0.493974	4558	1.00044	nonsynonymous	both
CTH	rs145785987	cystathionine	hydroxy-N6,N6,N6-trimethyllysine*	1	70896038	C	T	0.000109914	-1.99201	0.998034	0.0459412	4558	1.00198	nonsynonymous	both
CTH	rs28941785	cystathionine	hydroxy-N6,N6,N6-trimethyllysine*	1	70881670	T	C	0.00999561	1.08107	0.105614	1.36717e-24	4558	91.1199	nonsynonymous	both
CTH	rs145785987	cystathionine	indole-3-carboxylate	1	70896038	C	T	0.000140845	-2.22798	1.00278	0.0262971	3558	1.00225	nonsynonymous	both
CTH	rs28941785	cystathionine	indole-3-carboxylate	1	70881670	T	C	0.00928531	0.866532	0.124671	3.6385e-12	3558	66.0743	nonsynonymous	both
CTH	rs143859234	cystathionine	isovalerylglutamine	1	70877113	A	C	0.000109745	0.628793	0.992241	0.52627	4558	1.00044	nonsynonymous	both
CTH	rs145785987	cystathionine	isovalerylglutamine	1	70896038	C	T	0.000109914	-1.67851	0.993413	0.0910975	4558	1.00198	nonsynonymous	both
CTH	rs28941785	cystathionine	isovalerylglutamine	1	70881670	T	C	0.00988576	1.0153	0.105697	7.56372e-22	4558	90.1186	nonsynonymous	both
CTH	rs143859234	cystathionine	N-acetyltryptophan	1	70877113	A	C	0.000109697	0.743677	1.00035	0.457229	4560	1.00044	nonsynonymous	both
CTH	rs145785987	cystathionine	N-acetyltryptophan	1	70896038	C	T	0.000109866	-2.43714	1.00152	0.014956	4560	1.00198	nonsynonymous	both
CTH	rs28941785	cystathionine	N-acetyltryptophan	1	70881670	T	C	0.00999122	0.987864	0.105992	1.16138e-20	4560	91.1199	nonsynonymous	both
CTH	rs143859234	cystathionine	phenol glucuronide	1	70877113	A	C	0.000110254	0.602048	1.00047	0.547331	4537	1.00044	nonsynonymous	both
CTH	rs145785987	cystathionine	phenol glucuronide	1	70896038	C	T	0.000110424	-2.35541	1.00165	0.018696	4537	1.00199	nonsynonymous	both
CTH	rs28941785	cystathionine	phenol glucuronide	1	70881670	T	C	0.00993158	0.794767	0.106582	8.86114e-14	4537	90.1192	nonsynonymous	both
CTH	rs143859234	cystathionine	S-1-pyrroline-5-carboxylate	1	70877113	A	C	0.000127943	0.848766	0.998235	0.395177	3910	1.00051	nonsynonymous	both
CTH	rs145785987	cystathionine	S-1-pyrroline-5-carboxylate	1	70896038	C	T	0.000128139	-1.79545	0.999593	0.0724663	3910	1.00205	nonsynonymous	both
CTH	rs28941785	cystathionine	S-1-pyrroline-5-carboxylate	1	70881670	T	C	0.00998208	1.03953	0.114268	9.25605e-20	3910	78.0599	nonsynonymous	both
CTH	rs143859234	cystathionine	saccharopine	1	70877113	A	C	0.000127033	1.34001	0.995878	0.178444	3938	1.00051	nonsynonymous	both
CTH	rs145785987	cystathionine	saccharopine	1	70896038	C	T	0.000127259	-1.59075	0.997254	0.110683	3938	1.00229	nonsynonymous	both
CTH	rs28941785	cystathionine	saccharopine	1	70881670	T	C	0.00953471	0.976316	0.116198	4.38318e-17	3938	75.0953	nonsynonymous	both
CTH	rs143859234	cystathionine	tryptamine	1	70877113	A	C	0.000137931	0.387378	0.965575	0.688281	3625	1	nonsynonymous	both
CTH	rs145785987	cystathionine	tryptamine	1	70896038	C	T	0.000138198	-2.19212	0.96694	0.0233861	3625	1.00193	nonsynonymous	both
CTH	rs28941785	cystathionine	tryptamine	1	70881670	T	C	0.00980392	0.991904	0.115854	1.1125e-17	3625	71.0784	nonsynonymous	both
CTH	rs143859234	cystathionine	tyrosine	1	70877113	A	C	0.000109409	0.778754	0.97145	0.422761	4572	1.00044	nonsynonymous	both
CTH	rs145785987	cystathionine	tyrosine	1	70896038	C	T	0.000109577	-1.99801	0.972584	0.0399433	4572	1.00197	nonsynonymous	both
CTH	rs28941785	cystathionine	tyrosine	1	70881670	T	C	0.00996496	0.962747	0.102898	8.2582e-21	4572	91.1196	nonsynonymous	both
CTH	rs143859234	cystathionine	valine	1	70877113	A	C	0.000109505	0.715982	0.988094	0.468692	4568	1.00044	nonsynonymous	both
CTH	rs145785987	cystathionine	valine	1	70896038	C	T	0.000109673	-2.12911	0.989252	0.0313785	4568	1.00197	nonsynonymous	both
CTH	rs28941785	cystathionine	valine	1	70881670	T	C	0.0099737	1.00684	0.104682	6.70833e-22	4568	91.1197	nonsynonymous	both
CTH	rs143859234	cysteinylglycine	cystathionine	1	70877113	A	C	0.000114469	-0.717869	0.996869	0.471449	4370	1.00046	nonsynonymous	both
CTH	rs145785987	cysteinylglycine	cystathionine	1	70896038	C	T	0.000114653	1.94522	0.998086	0.0513017	4370	1.00206	nonsynonymous	both
CTH	rs28941785	cysteinylglycine	cystathionine	1	70881670	T	C	0.00973654	-1.04936	0.109233	7.49669e-22	4370	85.0974	nonsynonymous	both
CTH	rs143859234	cystine	cystathionine	1	70877113	A	C	0.000111334	-0.72716	0.995744	0.465227	4493	1.00045	nonsynonymous	both
CTH	rs145785987	cystine	cystathionine	1	70896038	C	T	0.000111508	1.93903	0.996922	0.0517724	4493	1.00201	nonsynonymous	both
CTH	rs28941785	cystine	cystathionine	1	70881670	T	C	0.00980611	-1.0614	0.107262	4.3603e-23	4493	88.1177	nonsynonymous	both
CTH	rs143859234	homoarginine	cystathionine	1	70877113	A	C	0.000119703	0.702861	0.964375	0.466108	4178	1.00024	nonsynonymous	both
CTH	rs145785987	homoarginine	cystathionine	1	70896038	C	T	0.000119904	2.19615	0.965597	0.0229425	4178	1.00192	nonsynonymous	both
CTH	rs28941785	homoarginine	cystathionine	1	70881670	T	C	0.00958773	-0.874397	0.108982	1.02941e-15	4178	80.1151	nonsynonymous	both
CTH	rs143859234	homocitrulline	cystathionine	1	70877113	A	C	0.000109625	0.0281631	0.994969	0.977418	4563	1.00044	nonsynonymous	both
CTH	rs145785987	homocitrulline	cystathionine	1	70896038	C	T	0.000109794	2.14882	0.996133	0.0309933	4563	1.00198	nonsynonymous	both
CTH	rs28941785	homocitrulline	cystathionine	1	70881670	T	C	0.00987492	-1.09055	0.105972	7.73676e-25	4563	90.1185	nonsynonymous	both
CTH	rs145785987	laurylcarnitine (C12)	cystathionine	1	70896038	C	T	0.000134481	2.72587	0.994761	0.00613963	3725	1.00188	nonsynonymous	both
CTH	rs28941785	laurylcarnitine (C12)	cystathionine	1	70881670	T	C	0.00994624	-1.02112	0.116826	2.3193e-18	3725	74.0995	nonsynonymous	both
CTH	rs143859234	myristoleoylcarnitine (C14:1)*	cystathionine	1	70877113	A	C	0.000134192	-1.80714	0.996229	0.0696809	3728	1.00054	nonsynonymous	both
CTH	rs145785987	myristoleoylcarnitine (C14:1)*	cystathionine	1	70896038	C	T	0.000134372	2.89772	0.997646	0.00367768	3728	1.00188	nonsynonymous	both
CTH	rs28941785	myristoleoylcarnitine (C14:1)*	cystathionine	1	70881670	T	C	0.00980392	-0.902856	0.117883	1.8748e-14	3728	73.098	nonsynonymous	both
CTH	rs143859234	N-acetylcysteine	cystathionine	1	70877113	A	C	0.000117647	-0.381562	0.994567	0.701241	4252	1.00047	nonsynonymous	both
CTH	rs145785987	N-acetylcysteine	cystathionine	1	70896038	C	T	0.000117702	1.80528	0.995808	0.0698506	4252	1.00094	nonsynonymous	both
CTH	rs28941785	N-acetylcysteine	cystathionine	1	70881670	T	C	0.00941841	-0.934817	0.112297	8.46986e-17	4252	80.0942	nonsynonymous	both
CTH	rs143859234	N-alpha-acetylornithine	cystathionine	1	70877113	A	C	0.000114364	-0.331933	0.99801	0.73944	4374	1.00046	nonsynonymous	both
CTH	rs145785987	N-alpha-acetylornithine	cystathionine	1	70896038	C	T	0.000114495	1.49496	0.999242	0.13463	4374	1.0016	nonsynonymous	both
CTH	rs28941785	N-alpha-acetylornithine	cystathionine	1	70881670	T	C	0.00984432	-1.07768	0.108712	3.6485e-23	4374	86.1181	nonsynonymous	both
CTH	rs143859234	N-methyltaurine	cystathionine	1	70877113	A	C	0.000121743	-0.966904	1.00092	0.334035	4109	1.00049	nonsynonymous	both
CTH	rs145785987	N-methyltaurine	cystathionine	1	70896038	C	T	0.000121921	1.508	1.0022	0.132406	4109	1.00195	nonsynonymous	both
CTH	rs28941785	N-methyltaurine	cystathionine	1	70881670	T	C	0.00999025	-0.782986	0.111712	2.40029e-12	4109	82.0999	nonsynonymous	both
CTH	rs143859234	N-octanoylglutamine	cystathionine	1	70877113	A	C	0.000114051	-1.02813	0.997269	0.302565	4386	1.00046	nonsynonymous	both
CTH	rs145785987	N-octanoylglutamine	cystathionine	1	70896038	C	T	0.000114207	2.70258	0.998471	0.00679522	4386	1.00183	nonsynonymous	both
CTH	rs28941785	N-octanoylglutamine	cystathionine	1	70881670	T	C	0.00992697	-1.06503	0.10806	6.46144e-23	4386	87.0794	nonsynonymous	both
CTH	rs143859234	phenylacetylglycine	cystathionine	1	70877113	A	C	0.000111607	-0.843048	0.997124	0.397843	4482	1.00045	nonsynonymous	both
CTH	rs145785987	phenylacetylglycine	cystathionine	1	70896038	C	T	0.000111782	1.55079	0.99831	0.120324	4482	1.00201	nonsynonymous	both
CTH	rs28941785	phenylacetylglycine	cystathionine	1	70881670	T	C	0.00993969	-0.964963	0.106798	1.63346e-19	4482	89.0994	nonsynonymous	both
CTH	rs143859234	phenylacetylhistidine	cystathionine	1	70877113	A	C	0.000109721	-1.11702	0.999638	0.263812	4559	1.00044	nonsynonymous	both
CTH	rs145785987	phenylacetylhistidine	cystathionine	1	70896038	C	T	0.00010989	1.60304	1.00081	0.109212	4559	1.00198	nonsynonymous	both
CTH	rs28941785	phenylacetylhistidine	cystathionine	1	70881670	T	C	0.00999341	-0.953042	0.105899	2.26674e-19	4559	91.1199	nonsynonymous	both
CTH	rs145785987	phenylacetylphenylalanine	cystathionine	1	70896038	C	T	0.000158781	1.54576	1.00068	0.122417	3155	1.00191	nonsynonymous	both
CTH	rs28941785	phenylacetylphenylalanine	cystathionine	1	70881670	T	C	0.00888325	-1.02113	0.134744	3.50108e-14	3155	56.0533	nonsynonymous	both
CTH	rs143859234	phenylacetylserine	cystathionine	1	70877113	A	C	0.000117509	-1.21033	1.00032	0.226301	4257	1.00047	nonsynonymous	both
CTH	rs145785987	phenylacetylserine	cystathionine	1	70896038	C	T	0.000117702	1.86586	1.00158	0.0624737	4257	1.00212	nonsynonymous	both
CTH	rs28941785	phenylacetylserine	cystathionine	1	70881670	T	C	0.0099953	-0.963425	0.109664	1.56055e-18	4257	85.1	nonsynonymous	both
CTH	rs143859234	phenylalanylglycine	cystathionine	1	70877113	A	C	0.000112587	-0.619654	0.998534	0.534887	4443	1.00045	nonsynonymous	both
CTH	rs145785987	phenylalanylglycine	cystathionine	1	70896038	C	T	0.000112765	2.48502	0.999732	0.0129304	4443	1.00203	nonsynonymous	both
CTH	rs28941785	phenylalanylglycine	cystathionine	1	70881670	T	C	0.00946372	-1.06462	0.1101	4.05975e-22	4443	84.0946	nonsynonymous	both
CTH	rs143859234	suberoylcarnitine (C8-DC)	cystathionine	1	70877113	A	C	0.000109409	-0.915824	0.99992	0.359721	4572	1.00044	nonsynonymous	both
CTH	rs145785987	suberoylcarnitine (C8-DC)	cystathionine	1	70896038	C	T	0.000109577	2.02252	1.00109	0.0433502	4572	1.00197	nonsynonymous	both
CTH	rs28941785	suberoylcarnitine (C8-DC)	cystathionine	1	70881670	T	C	0.00996496	-0.919327	0.105942	4.04037e-18	4572	91.1196	nonsynonymous	both
CTH	rs145785987	valylleucine	cystathionine	1	70896038	C	T	0.00017618	1.82083	0.999754	0.0685645	2844	1.00211	nonsynonymous	both
CTH	rs28941785	valylleucine	cystathionine	1	70881670	T	C	0.00932442	-1.02519	0.138545	1.36547e-13	2844	53.0373	nonsynonymous	both
DMGDH	rs121908331	betaine	dimethylglycine	5	78351682	C	T	0.000103799	-1.69644	0.956394	0.0760991	4857	1.0083	nonsynonymous	both
DMGDH	rs138871430	betaine	dimethylglycine	5	78324361	0	0	0.00133965	-0.148405	0.219647	0.499262	4857	13.0134	nonsynonymous	both
DMGDH	rs139044238	betaine	dimethylglycine	5	78340149	T	C	0.00164711	-0.656143	0.239491	0.00614881	4857	16	stop	both
DMGDH	rs139396226	betaine	dimethylglycine	5	78347161	A	C	0.000102944	-1.08771	0.957393	0.255907	4857	1	nonsynonymous	both
DMGDH	rs139593666	betaine	dimethylglycine	5	78326810	T	C	0.000205888	0.87544	0.67672	0.195786	4857	2	nonsynonymous	both
DMGDH	rs142181836	betaine	dimethylglycine	5	78340228	G	T	0.00195675	-1.44443	0.219882	5.06185e-11	4857	19.0078	nonsynonymous	both
DMGDH	rs145258663	betaine	dimethylglycine	5	78340223	A	G	0.00463822	-1.84924	0.143247	3.98055e-38	4857	45.0557	nonsynonymous	both
DMGDH	rs145775047	betaine	dimethylglycine	5	78350089	T	C	0.00010305	-1.13353	0.956728	0.236096	4857	1.00103	nonsynonymous	both
DMGDH	rs151220884	betaine	dimethylglycine	5	78294107	A	G	0.000205888	-0.201291	0.676486	0.766043	4857	2	nonsynonymous	both
DMGDH	rs41272262	betaine	dimethylglycine	5	78301172	T	C	0.00288363	-1.14697	0.181343	2.5346e-10	4857	28.0115	nonsynonymous	both
IVD	rs146011049	tigloylglycine	isovalerylglycine	15	40708277	C	T	0.000206143	-0.600061	0.692889	0.386475	4851	2	splice	S
IVD	rs151118565	tigloylglycine	isovalerylglycine	15	40702940	G	A	0.000412456	0.00492017	0.490326	0.991994	4851	4.00165	nonsynonymous	S
IVD	rs28940889	tigloylglycine	isovalerylglycine	15	40707653	T	C	0.00123762	-1.9771	0.28338	3.01882e-12	4851	12.0074	nonsynonymous	S
PAH	rs118092776	1-carboxyethyltyrosine	1-carboxyethylphenylalanine	12	103306579	T	C	0.000941029	-0.178248	0.317611	0.574652	4783	9.00188	nonsynonymous	B
PAH	rs148393887	1-carboxyethyltyrosine	1-carboxyethylphenylalanine	12	103288566	C	T	0.000104559	0.890562	0.951656	0.349375	4783	1.00021	nonsynonymous	B
PAH	rs199475679	1-carboxyethyltyrosine	1-carboxyethylphenylalanine	12	103260377	T	C	0.000104537	0.509025	0.954073	0.593668	4783	1	nonsynonymous	B
PAH	rs5030849	1-carboxyethyltyrosine	1-carboxyethylphenylalanine	12	103246653	T	C	0.000731911	-0.912148	0.360071	0.0113011	4783	7.00146	nonsynonymous	B
PAH	rs5030853	1-carboxyethyltyrosine	1-carboxyethylphenylalanine	12	103245479	A	C	0.000627221	-1.06975	0.389571	0.00603335	4783	6	nonsynonymous	B
PAH	rs5030857	1-carboxyethyltyrosine	1-carboxyethylphenylalanine	12	103234285	A	G	0.00125444	-1.10835	0.275186	5.63372e-05	4783	12	nonsynonymous	B
PAH	rs5030858	1-carboxyethyltyrosine	1-carboxyethylphenylalanine	12	103234271	A	G	0.00292887	-1.03727	0.180399	8.93051e-09	4783	28.0176	nonsynonymous	B
PAH	rs5030860	1-carboxyethyltyrosine	1-carboxyethylphenylalanine	12	103234252	C	T	0.000313611	-0.357352	0.549618	0.515574	4783	3	nonsynonymous	B
PAH	rs5030861	1-carboxyethyltyrosine	1-carboxyethylphenylalanine	12	103234177	T	C	0.000836645	-0.638088	0.336893	0.0582203	4783	8.00335	splice	B
PAH	rs62516152	1-carboxyethyltyrosine	1-carboxyethylphenylalanine	12	103248932	T	C	0.000104603	-1.93378	0.951637	0.0421476	4783	1.00063	nonsynonymous	B
PAH	rs62642926	1-carboxyethyltyrosine	1-carboxyethylphenylalanine	12	103306620	C	G	0.000104734	-1.28235	0.951718	0.177851	4783	1.00189	nonsynonymous	B
PAH	rs76212747	1-carboxyethyltyrosine	1-carboxyethylphenylalanine	12	103246701	G	A	0.000627221	-0.0830298	0.389012	0.830986	4783	6	nonsynonymous	B
PAH	rs118092776	gamma-glutamylphenylalanine	gamma-glutamylleucine	12	103306579	T	C	0.000859845	0.733499	0.384173	0.0562241	3489	6	nonsynonymous	B
PAH	rs199475679	gamma-glutamylphenylalanine	gamma-glutamylleucine	12	103260377	T	C	0.000286615	0.799859	0.665642	0.229505	3489	2	nonsynonymous	B
PAH	rs5030849	gamma-glutamylphenylalanine	gamma-glutamylleucine	12	103246653	T	C	0.000430046	0.641029	0.543057	0.237838	3489	3.00086	nonsynonymous	B
PAH	rs5030853	gamma-glutamylphenylalanine	gamma-glutamylleucine	12	103245479	A	C	0.000286615	-0.533234	0.664913	0.422576	3489	2	nonsynonymous	B
PAH	rs5030857	gamma-glutamylphenylalanine	gamma-glutamylleucine	12	103234285	A	G	0.00143308	1.13166	0.297827	0.000144862	3489	10	nonsynonymous	B
PAH	rs5030858	gamma-glutamylphenylalanine	gamma-glutamylleucine	12	103234271	A	G	0.0027244	0.9746	0.216369	6.65769e-06	3489	19.0109	nonsynonymous	B
PAH	rs5030860	gamma-glutamylphenylalanine	gamma-glutamylleucine	12	103234252	C	T	0.000429923	0.767457	0.543294	0.157774	3489	3	nonsynonymous	B
PAH	rs5030861	gamma-glutamylphenylalanine	gamma-glutamylleucine	12	103234177	T	C	0.000716949	1.43964	0.420675	0.000621153	3489	5.00287	splice	B
PAH	rs62516152	gamma-glutamylphenylalanine	gamma-glutamylleucine	12	103248932	T	C	0.000143472	0.740764	0.939704	0.430524	3489	1.00115	nonsynonymous	B
PAH	rs76212747	gamma-glutamylphenylalanine	gamma-glutamylleucine	12	103246701	G	A	0.000429923	0.365369	0.542938	0.500981	3489	3	nonsynonymous	B
PAH	rs118092776	N-acetyltyrosine	N-acetylphenylalanine	12	103306579	T	C	0.000927644	-0.308113	0.33059	0.351332	4852	9.00186	nonsynonymous	both
PAH	rs148393887	N-acetyltyrosine	N-acetylphenylalanine	12	103288566	C	T	0.000103072	-0.99629	0.990572	0.314525	4852	1.00021	nonsynonymous	both
PAH	rs199475679	N-acetyltyrosine	N-acetylphenylalanine	12	103260377	T	C	0.000206101	-1.48716	0.701404	0.0339844	4852	2	nonsynonymous	both
PAH	rs5030849	N-acetyltyrosine	N-acetylphenylalanine	12	103246653	T	C	0.000721501	-1.38928	0.374788	0.000209864	4852	7.00144	nonsynonymous	both
PAH	rs5030853	N-acetyltyrosine	N-acetylphenylalanine	12	103245479	A	C	0.000618302	-1.25763	0.405489	0.00192531	4852	6	nonsynonymous	both
PAH	rs5030857	N-acetyltyrosine	N-acetylphenylalanine	12	103234285	A	G	0.0012366	-0.941993	0.286435	0.0010066	4852	12	nonsynonymous	both
PAH	rs5030858	N-acetyltyrosine	N-acetylphenylalanine	12	103234271	A	G	0.00288719	-1.19552	0.187765	1.92671e-10	4852	28.0173	nonsynonymous	both
PAH	rs5030860	N-acetyltyrosine	N-acetylphenylalanine	12	103234252	C	T	0.000412201	-1.42828	0.495703	0.00396018	4852	4	nonsynonymous	both
PAH	rs5030861	N-acetyltyrosine	N-acetylphenylalanine	12	103234177	T	C	0.000824742	-0.831427	0.350661	0.0177387	4852	8.0033	splice	both
PAH	rs62516152	N-acetyltyrosine	N-acetylphenylalanine	12	103248932	T	C	0.000103135	-1.69447	0.990552	0.0871492	4852	1.00083	nonsynonymous	both
PAH	rs62642926	N-acetyltyrosine	N-acetylphenylalanine	12	103306620	C	G	0.000103242	-2.13043	0.990632	0.0315094	4852	1.00186	nonsynonymous	both
PAH	rs76212747	N-acetyltyrosine	N-acetylphenylalanine	12	103246701	G	A	0.000618302	-0.129161	0.404907	0.749735	4852	6	nonsynonymous	both
PAH	rs118092776	tryptophan	phenylalanine	12	103306579	T	C	0.00092688	-0.78149	0.321317	0.0150096	4856	9.00185	nonsynonymous	both
PAH	rs148393887	tryptophan	phenylalanine	12	103288566	C	T	0.000102987	1.13029	0.962788	0.240404	4856	1.00021	nonsynonymous	both
PAH	rs199475679	tryptophan	phenylalanine	12	103260377	T	C	0.000205931	-0.899487	0.681727	0.187027	4856	2	nonsynonymous	both
PAH	rs5030849	tryptophan	phenylalanine	12	103246653	T	C	0.000720906	-1.23893	0.364276	0.000671183	4856	7.00144	nonsynonymous	both
PAH	rs5030853	tryptophan	phenylalanine	12	103245479	A	C	0.000617792	-1.31897	0.394113	0.000817849	4856	6	nonsynonymous	both
PAH	rs5030857	tryptophan	phenylalanine	12	103234285	A	G	0.00123558	-0.671064	0.278401	0.0159339	4856	12	nonsynonymous	both
PAH	rs5030858	tryptophan	phenylalanine	12	103234271	A	G	0.00288481	-1.36134	0.182498	8.68605e-14	4856	28.0173	nonsynonymous	both
PAH	rs5030860	tryptophan	phenylalanine	12	103234252	C	T	0.000411862	-0.554752	0.4818	0.249562	4856	4	nonsynonymous	both
PAH	rs5030861	tryptophan	phenylalanine	12	103234177	T	C	0.000824063	-1.02955	0.340825	0.00252131	4856	8.0033	splice	both
PAH	rs62516152	tryptophan	phenylalanine	12	103248932	T	C	0.00010305	0.00537978	0.962769	0.995542	4856	1.00082	nonsynonymous	both
PAH	rs62642926	tryptophan	phenylalanine	12	103306620	C	G	0.000103157	-1.55863	0.962847	0.105496	4856	1.00186	nonsynonymous	both
PAH	rs76212747	tryptophan	phenylalanine	12	103246701	G	A	0.000617792	-0.728142	0.39355	0.0642859	4856	6	nonsynonymous	both
PAH	rs118092776	tyrosine	phenylalanine	12	103306579	T	C	0.000927453	-0.753095	0.316024	0.0171708	4853	9.00185	nonsynonymous	both
PAH	rs148393887	tyrosine	phenylalanine	12	103288566	C	T	0.00010305	0.508662	0.946927	0.59115	4853	1.00021	nonsynonymous	both
PAH	rs199475679	tyrosine	phenylalanine	12	103260377	T	C	0.000206058	-1.19397	0.670497	0.0749572	4853	2	nonsynonymous	both
PAH	rs5030849	tyrosine	phenylalanine	12	103246653	T	C	0.000721352	-1.55255	0.358275	1.46814e-05	4853	7.00144	nonsynonymous	both
PAH	rs5030853	tyrosine	phenylalanine	12	103245479	A	C	0.000618174	-1.39745	0.38762	0.000311914	4853	6	nonsynonymous	both
PAH	rs5030857	tyrosine	phenylalanine	12	103234285	A	G	0.00123635	-0.926683	0.273815	0.000713484	4853	12	nonsynonymous	both
PAH	rs5030858	tyrosine	phenylalanine	12	103234271	A	G	0.0028866	-1.37439	0.179492	1.90161e-14	4853	28.0173	nonsynonymous	both
PAH	rs5030860	tyrosine	phenylalanine	12	103234252	C	T	0.000412116	-0.874722	0.473863	0.0649008	4853	4	nonsynonymous	both
PAH	rs5030861	tyrosine	phenylalanine	12	103234177	T	C	0.000824572	-0.827145	0.33521	0.0136046	4853	8.0033	splice	both
PAH	rs62516152	tyrosine	phenylalanine	12	103248932	T	C	0.000103114	-0.914732	0.946908	0.334034	4853	1.00082	nonsynonymous	both
PAH	rs62642926	tyrosine	phenylalanine	12	103306620	C	G	0.00010322	-2.66082	0.946985	0.00495758	4853	1.00186	nonsynonymous	both
PAH	rs76212747	tyrosine	phenylalanine	12	103246701	G	A	0.000618174	-0.401799	0.387066	0.299241	4853	6	nonsynonymous	both
SLC7A9	rs121908480	lysine	threonine	19	33355167	T	C	0.000206228	3.13549	0.691259	5.73544e-06	4853	2.00165	nonsynonymous	B
SLC7A9	rs121908484	lysine	threonine	19	33334838	A	G	0.000206101	2.63217	0.690879	0.000139027	4853	2.00041	nonsynonymous	B
SLC7A9	rs138744722	lysine	threonine	19	33353445	T	C	0.000412201	0.151823	0.489069	0.756232	4853	4.00082	nonsynonymous	B
SLC7A9	rs139998987	lysine	threonine	19	33324223	T	C	0.000206101	0.436315	0.690611	0.527529	4853	2.00041	nonsynonymous	B
SLC7A9	rs143927415	lysine	threonine	19	33333102	C	G	0.000309278	-0.177482	0.563981	0.752994	4853	3.00186	nonsynonymous	B
SLC7A9	rs201618022	lysine	threonine	19	33334847	T	C	0.00010305	-0.0512472	0.976855	0.958161	4853	1.00021	nonsynonymous	B
SLC7A9	rs201766636	lysine	threonine	19	33353424	T	C	0.000103114	2.45599	0.976813	0.0119273	4853	1.00082	nonsynonymous	B
SLC7A9	rs202069562	lysine	threonine	19	33333099	T	C	0.000618557	-0.317907	0.399302	0.42594	4853	6.00371	nonsynonymous	B
SLC7A9	rs79389353	lysine	threonine	19	33353427	T	C	0.00267876	1.10475	0.192161	8.97315e-09	4853	26	nonsynonymous	B
SLC7A9	rs79987078	lysine	threonine	19	33355112	A	G	0.000618429	1.44187	0.399019	0.000302055	4853	6.00247	nonsynonymous	B
SLC7A9	rs121908480	phenylalanine	lysine	19	33355167	T	C	0.000206101	-2.97588	0.706771	2.54768e-05	4856	2.00165	nonsynonymous	B
SLC7A9	rs121908484	phenylalanine	lysine	19	33334838	A	G	0.000205973	-2.49445	0.706383	0.000413528	4856	2.00041	nonsynonymous	B
SLC7A9	rs138744722	phenylalanine	lysine	19	33353445	T	C	0.000411946	-0.224108	0.500044	0.654025	4856	4.00082	nonsynonymous	B
SLC7A9	rs139998987	phenylalanine	lysine	19	33324223	T	C	0.000205973	-0.550423	0.706109	0.435676	4856	2.00041	nonsynonymous	B
SLC7A9	rs143927415	phenylalanine	lysine	19	33333102	C	G	0.000309087	-0.0987426	0.576637	0.864036	4856	3.00185	nonsynonymous	B
SLC7A9	rs201618022	phenylalanine	lysine	19	33334847	T	C	0.000102987	-0.0368634	0.998777	0.970558	4856	1.00021	nonsynonymous	B
SLC7A9	rs201766636	phenylalanine	lysine	19	33353424	T	C	0.00010305	-2.32294	0.998734	0.0200247	4856	1.00082	nonsynonymous	B
SLC7A9	rs202069562	phenylalanine	lysine	19	33333099	T	C	0.000618174	-0.0315076	0.408262	0.938484	4856	6.00371	nonsynonymous	B
SLC7A9	rs79389353	phenylalanine	lysine	19	33353427	T	C	0.0026771	-0.964686	0.196473	9.10639e-07	4856	26	nonsynonymous	B
SLC7A9	rs79987078	phenylalanine	lysine	19	33355112	A	G	0.000618047	-1.50179	0.407973	0.000232223	4856	6.00247	nonsynonymous	B
The same significance threshold for the burden and SKAT tests was chosen (two-sided test).
Biochemical Name*: the standard for this metabolite has not been run, but Metabolon, Inc. is highly confident in its identity.
**Significant test: "both" stands for the association being significant in both tests; "B" stands for the association being significant in the BURDEN test only; "S" stands for the association being significant in the SKAT test only.

[truncated: 6 more sheets: SD7, SD8, SD9, SD10, SD11, SD12]
