# Supplementary material for: Rare genetic variants affecting urine metabolite levels link population variation to inborn errors of metabolism
Source: Nat Commun. 2021 Feb 11;12:964. doi: 10.1038/s41467-020-20877-8 (PMC7878905; doi:10.1038/s41467-020-20877-8)
Supplement: Supplementary file 6 — Source Data [file 41467_2020_20877_MOESM6_ESM.xlsx]

## Sheet: Sheet1
geneName	assoc. mts	Phenotype	PhenoMim
ACADM	10	Acyl-CoA dehydrogenase, medium chain, deficiency of	201450
ACP2	1	?Lysosomal acid phosphatase deficiency	200950
ACSF3	2	Combined malonic and methylmalonic aciduria	614265
ACY1	11	Aminoacylase 1 deficiency	609924
AFMID	2
ALDH9A1	1
ALPL	1	Hypophosphatasia, adult;Hypophosphatasia, childhood;Hypophosphatasia, infantile;Odontohypophosphatasia	146300;241510;241500;146300
ASL	1	Argininosuccinic aciduria	207900
C7orf10	1	Glutaric aciduria III	231690
DMGDH	1	Dimethylglycine dehydrogenase deficiency	605850
HAL	1	Histidinemia	235800
NAT1	1
OPLAH	1	5-oxoprolinase deficiency	260005
OR5R1	1
PHYHD1	2
PTER	2	*Renal hypodysplasia/aplasia 1, 191830; 10p13 ITGA8; close region
SLC6A19	3	Hartnup disorder;Hyperglycinuria;Iminoglycinuria, digenic	234500;138500;242600
TTC38	1
UPB1	2	Beta-ureidopropionase deficiency	613161

## Sheet: Sheet2
geneName	Phenotype	PhenoMim
ABO	Blood group, ABO system, 616093 (3)
ACADM	Acyl-CoA dehydrogenase, medium chain, deficiency of	201450
ACP2	?Lysosomal acid phosphatase deficiency	200950
ACSF3	Combined malonic and methylmalonic aciduria, 614265 (3)
ACVRL1	Telangiectasia, hereditary hemorrhagic, type 2	600376
ACY1	Aminoacylase 1 deficiency	609924
AIMP1	Leukodystrophy, hypomyelinating, 3	260600
ALDH6A1	Methylmalonate semialdehyde dehydrogenase deficiency	614105
ALDH8A1
ALDH9A1
ALMS1	Alstrom syndrome	203800
ALPL	Hypophosphatasia, adult;Hypophosphatasia, childhood;Hypophosphatasia, infantile;Odontohypophosphatasia	146300;241510;241500;146300
AMPD1	Myopathy due to myoadenylate deaminase deficiency	615511
APLNR
ARHGAP17
ASL	Argininosuccinic aciduria	207900
ATP2B2	Deafness, autosomal recessive 12, modifier of	601386
BBOX1
BRD1
BUB1B	Colorectal cancer, somatic, 114500 (3);Mosaic variegated aneuploidy syndrome 1;Premature chromatid separation trait	257300;176430
C2	C2 deficiency;Macular degeneration, age-related, 14, reduced risk of, 615489 (3)	217000
CALY
CD226
CPT1C	?Spastic paraplegia 73, autosomal dominant	616282
DECR2
DEFB118
DHTKD1	2-aminoadipic 2-oxoadipic aciduria;?Charcot-Marie-Tooth disease, axonal, type 2Q	204750;615025
DMGDH	Dimethylglycine dehydrogenase deficiency	605850
DPYD	Dihydropyrimidine dehydrogenase deficiency;5-fluorouracil toxicity	274270;274270
DVL1	Robinow syndrome, autosomal dominant 2	616331
DYRK4
EXOSC9
FAM69C
FBXW5
FOLH1
FSCB
HAL	Histidinemia	235800
IFIH1	Aicardi-Goutieres syndrome 7;Singleton-Merten syndrome 1	615846;182250
IL36RN	Psoriasis 14, pustular	614204
ITGA4
KRIT1	Cavernous malformations of CNS and retina;Cerebral cavernous malformations-1;Hyperkeratotic cutaneous capillary-venous malformations associated with cerebral capillary malformations	116860;116860;116860
LHCGR	Leydig cell adenoma, somatic, with precocious puberty, 176410 (3);Leydig cell hypoplasia with hypergonadotropic hypogonadism;Leydig cell hypoplasia with pseudohermaphroditism;Luteinizing hormone resistance, female;Precocious puberty, male	238320;238320;238320;176410
LNPEP
MOAP1
MUSK	Fetal akinesia deformation sequence;Myasthenic syndrome, congenital, 9, associated with acetylcholine receptor deficiency	208150;616325
MUT	Methylmalonic aciduria, mut(0) type	251000
NAALAD2
NAT1
NAT8
NCOA7
NEK1	Amyotrophic lateral sclerosis, susceptibility to, 24, 617892 (3);Short-rib thoracic dysplasia 6 with or without polydactyly	263520
NFRKB
NOL6
NPC2	Niemann-pick disease, type C2	607625
NUP188
OGDHL
OPLAH	5-oxoprolinase deficiency	260005
PHYH	Refsum disease	266500
PTER
PYROXD2
RNPEP
SCEL
SCN5A	Atrial fibrillation, familial, 10;Brugada syndrome 1;Cardiomyopathy, dilated, 1E;Heart block, nonprogressive;Heart block, progressive, type IA;Long QT syndrome-3;Sick sinus syndrome 1;Sudden infant death syndrome, susceptibility to;Ventricular fibrillation, familial, 1, 603829 (3)	614022;601144;601154;113900;113900;603830;608567;272120
SCYL1	Spinocerebellar ataxia, autosomal recessive 21	616719
SFI1
SLC10A2	Bile acid malabsorption, primary	613291
SLC47A1
SLC6A19	Hartnup disorder;Hyperglycinuria;Iminoglycinuria, digenic	234500;138500;242600
TAP2	Bare lymphocyte syndrome, type I, due to TAP2 deficiency;Wegener-like granulomatosis (3)	604571
TMPRSS3	Deafness, autosomal recessive 8/10	601072
TRIM69
UGT2B7
UPB1	Beta-ureidopropionase deficiency	613161
ZNF213
ZNF655

## Sheet: gene
ABO		ACADM
ACADM		ACP2
ACP2		ACSF3
ACSF3		ACY1
ACVRL1		AFMID
ACY1		ALDH9A1
AFMID		ALPL
AIMP1		ASL
ALDH6A1		BBOX1
ALDH8A1		C14orf169
ALDH9A1		C7orf10
ALMS1		CALY
ALPL		DMGDH
AMPD1		FOLH1
APLNR		HAL
ARHGAP17		NAT1
ASL		OPLAH
ASPA		OR5R1
BAI2		PHYHD1
BBOX1		PTER
BRD1		PYROXD2
BUB1B		RNPEP
C14orf169		SLC6A19
C18orf8		TTC38
C19orf71		UPB1
C2
C3orf39
C7orf10
CALY
CD226
CLEC4F
CPT1C
DCUN1D2
DECR2
DEFB118
DHTKD1
DHX57
DMGDH
DPYD
DVL1
DYRK4
EXOSC9
FAM59B
FAM69C
FBXW5
FOLH1
FSCB
HAL
IFIH1
IL36RN
ITGA4
KDELR3
KRIT1
LHCGR
LNPEP
LRRC15
MOAP1
MUSK
MUT
NAALAD2
NAT1
NAT8
NCOA7
NEK1
NFRKB
NME9
NOL6
NPC2
NUP188
OGDHL
OPLAH
OR4S1
OR5AP2
OR5D13
OR5R1
OR9Q1
PHYH
PHYHD1
PTER
PYCRL
PYROXD2
RNPEP
SCEL
SCN5A
SCYL1
SFI1
SGK494
SLC10A2
SLC47A1
SLC6A19
SRRM5
SYPL2
TAP2
TMCC2
TMPRSS3
TRIM69
TTC38
TTLL9
UGT2B7
UPB1
ZC3H7B
ZNF17
ZNF213
ZNF655
ZNF710
ZNF793
ZNHIT6

## Sheet: Figure 5
Source data of Figure 5a: Expression levels of significantly associated genes across GTEx tissues.
Gene	Adipose - Subcutaneous	Adipose - Visceral (Omentum)	Adrenal Gland	Artery - Aorta	Artery - Coronary	Artery - Tibial	Bladder	Breast - Mammary Tissue	Cervix - Ectocervix	Cervix - Endocervix	Colon - Sigmoid	Colon - Transverse	Esophagus - Gastroesophageal Junction	Esophagus - Mucosa	Esophagus - Muscularis	Fallopian Tube	Heart - Atrial Appendage	Heart - Left Ventricle	Kidney - Cortex	Kidney - Medulla	Liver	Lung	Minor Salivary Gland	Muscle - Skeletal	Nerve - Tibial	Ovary	Pancreas	Pituitary	Prostate	Skin - Not Sun Exposed (Suprapubic)	Skin - Sun Exposed (Lower leg)	Small Intestine - Terminal Ileum	Spleen	Stomach	Testis	Thyroid	Uterus	Vagina	Whole Blood
ACADM	-0.0801186	0.0169687	1.31913	-0.0492113	0.192774	0.441068	-0.0792416	0.0390508	0.103931	-0.161854	0.105187	0.575159	0.097625	-0.504769	0.127371	1.01867	-1.38519	-1.5177	-0.693461	-0.362052	-0.583812	0.238835	0.0446212	-1.06115	0.945434	1.08542	-1.14694	0.145638	0.829005	0.23377	0.372115	1.55837	1.30498	-0.051583	0.921415	1.21822	1.22658	0.478663	-0.905628
ACP2	0.69467	0.694576	1.31856	-0.0320535	0.225081	-0.762295	0.158677	0.676087	-0.130229	0.40381	-0.0511347	0.321133	-0.124604	0.431574	-0.0332541	-0.25872	1.09694	0.559441	0.0220492	0.30209	0.463304	-0.109611	0.100225	0.545149	-0.0897234	-0.132729	-0.450991	-0.492992	0.1669	0.432964	0.155967	0.108724	0.0555071	0.55789	6.56424	-0.0925958	-0.447462	0.130388	-0.0483543
ACSF3	-0.0819133	-0.451139	1.2498	-0.148487	-0.231868	-0.0944217	0.773026	0.111618	0.808549	1.17879	0.0378123	-0.119585	-0.183633	-0.183633	-0.183014	-0.183633	-0.183633	-0.183633	1.84837	0.373773	-0.130262	-0.182855	-0.183633	-0.183633	-0.183633	-0.18276	-0.166248	-0.182686	-0.172108	-0.183633	-0.183633	6.91364	-0.182538	-0.141426	-0.157449	-0.183633	-0.183633	-0.183633	-0.178616
ACY1	0.130415	0.376715	0.994919	-0.784251	-0.366131	-0.981762	-0.295572	0.510428	0.020589	0.127985	-0.991794	-0.752394	-0.330306	-0.915564	-0.332772	-0.319459	-0.884519	-0.693679	1.13945	0.0232826	2.65986	-0.7115	-0.70954	-0.735862	0.625815	0.496166	-1.00491	-0.795456	-0.327966	-0.915739	-0.884337	-0.656463	-1.16385	-0.141361	0.101339	-0.438231	-0.291308	-0.712486	-1.38173
AFMID	-0.206256	-0.393503	-1.49245	-0.0467279	-0.0626065	-0.786747	-0.555192	0.492267	-0.107354	0.322905	-1.10443	-0.218982	-0.201883	-0.259313	-0.213209	-0.0980673	-0.277913	-0.29149	1.4844	0.228851	0.837297	-0.239623	-0.245198	-0.291165	-0.138685	-0.069397	-0.278358	-0.0429185	-0.00997562	-0.225759	-0.24464	6.91835	-0.217585	-0.263781	-0.123181	-0.0419854	-0.0957529	-0.137663	-0.291543
ALDH6A1	0.326804	0.261399	0.0205494	0.113578	0.0614916	0.583132	0.527915	0.171089	0.119062	0.258309	-0.176059	-0.131287	0.28877	0.249704	0.494511	0.855208	-0.653021	-0.811653	-0.834431	-0.384378	-0.59366	-0.300348	-0.0277069	-0.935129	0.0693886	-0.06671	-0.575061	-0.0710907	-0.114379	-0.167212	-0.215739	0.249708	0.512548	-0.178074	5.27995	0.102269	0.73901	-0.128259	-0.924275
ALDH9A1	0.658276	0.493045	2.01111	-0.375706	-0.155803	-0.217266	0.522184	0.798536	0.784637	0.543159	-0.422094	0.389192	-0.484943	-0.220301	-0.462479	-0.332936	-0.47129	-0.567477	4.15946	1.71536	4.72544	-0.110388	-0.0354695	-0.252137	0.260322	-0.239222	-0.592311	-0.330751	0.201951	-0.306455	-0.324373	1.36513	-0.132659	-0.220453	-0.443261	0.676944	-0.315864	-0.102094	-0.784152
ALPL	0.495196	0.869296	1.6508	-0.695689	0.434901	-1.39218	-0.542893	0.853042	-0.630429	-0.305301	-1.08179	-0.0528827	-0.0756136	0.352119	0.0953279	-0.310593	0.861447	1.47369	0.257679	0.57126	0.990921	-0.596707	-0.458955	2.63492	-0.0835506	0.186658	-0.956925	-0.0753021	-0.606758	-0.892334	-0.961732	-0.0772613	-0.339684	-0.25724	0.0739734	-0.0434236	-0.182376	-0.109733	-1.52677
ASL	0.164007	-0.292443	-0.797123	0.458304	0.132598	0.169841	0.101077	0.187552	0.330993	0.417144	-0.354853	-0.570852	-0.561465	0.495428	-0.563528	-0.504537	-0.571009	-0.572403	5.11289	2.07712	0.241995	-0.559025	-0.255611	-0.567322	-0.521641	-0.570498	-0.565842	-0.0151929	-0.531248	2.27953	2.15952	-0.568892	-0.567764	-0.566915	-0.553727	0.342394	-0.5703	0.294516	-0.572263
BBOX1	-0.437508	-0.641744	-1.03803	-0.0416806	-0.344623	-0.145748	-0.762028	0.744618	-0.195529	-0.288245	-0.677964	2.10243	-0.537041	0.485232	-0.545397	0.422011	-0.580705	-0.675444	-0.0224396	0.183125	1.91979	0.773507	0.12123	-0.984689	-0.4448	-0.14039	-0.58634	-0.368781	1.37361	-0.562796	-0.538442	1.94999	1.14288	0.278878	0.231539	0.0240042	0.164092	0.0203489	-0.554056
CALY	-0.438674	-0.630035	-0.273756	-0.534706	-0.445949	-0.679052	-0.39185	-0.420536	-0.285129	-0.0912373	1.65129	-0.219676	-0.13785	-0.901399	-0.229022	0.396486	-0.489848	-0.456112	-0.198396	-0.217924	1.39913	-0.163156	-0.141706	-0.687768	0.226143	0.712399	-0.997742	1.90674	0.81391	-1.14596	-1.12193	-0.289506	-0.144364	0.193208	0.256342	5.69417	0.139468	-0.419804	-1.2654
CTH	0.0197757	0.196621	-0.252155	0.23365	0.129359	0.518475	-0.0532974	0.014491	0.00365201	0.227208	-0.540803	0.386774	-0.104583	-0.810252	-0.139676	0.0815907	-1.2162	-1.4097	-0.25631	-0.0999632	2.14327	1.26434	1.44984	-1.75677	1.33952	-0.488238	0.142029	1.14145	1.65993	-0.987902	-0.873145	0.869934	1.8848	0.123877	-0.127157	1.40272	0.317085	-0.257274	-1.81284
DMGDH	0.728863	0.271574	0.836527	0.0880727	-0.302366	-0.139801	0.0962152	0.401331	-0.158964	0.132565	0.142155	-0.243496	-0.267932	-0.242142	-0.269125	-0.191541	-0.164316	-0.19504	0.00972645	-0.159126	0.329745	0.758639	-0.213935	-0.302344	-0.179391	-0.255441	-0.275488	-0.154518	-0.155698	-0.249217	-0.244484	-0.179885	0.701757	-0.241126	-0.180447	-0.10521	-0.207606	-0.242968	7.01697
FOLH1	-0.849601	0.301489	-0.928728	-0.245283	-0.181391	-0.477787	-0.141052	0.492771	0.0649952	0.447813	-0.109505	-0.167944	-0.168245	-0.168254	-0.168298	-0.167049	-0.168657	-0.168971	0.661426	0.0158767	7.16356	-0.16823	-0.16731	-0.168791	-0.166215	-0.166642	-0.0813848	-0.0942082	-0.160896	-0.168619	-0.168656	-0.167356	-0.167853	-0.167869	-0.040761	-0.161175	-0.168167	-0.168062	-0.16854
HAL	-0.115835	0.155712	-0.862478	-0.582611	-0.428095	-0.724943	-0.434717	-0.240079	-0.359322	-0.145497	-0.828879	-1.02114	-0.101028	-0.336308	-0.398752	1.26207	-0.521881	-1.14274	0.214636	0.567566	0.449649	0.158188	0.857076	-1.05753	1.89693	2.15839	0.11593	-0.785467	1.31947	1.31274	1.04215	-1.09834	-0.822188	-0.0212464	-1.28126	2.44089	1.15669	0.495291	-1.9396
IVD	-0.398208	-0.312573	1.52502	0.0265679	-0.0533664	-0.219521	0.271514	-0.0862487	0.203954	0.427976	0.1488	0.599853	-0.307236	1.67221	-0.327823	0.786633	-1.15565	-1.31925	-0.649741	-0.405579	-0.869491	1.18201	0.80852	-1.31779	1.32464	0.839925	-0.776773	-0.215482	0.851481	0.933588	0.89047	1.31529	1.2307	-0.280255	0.497897	1.5859	1.11804	1.17694	-0.0668293
NAT1	-0.0345017	0.358881	-0.169707	0.224903	0.467098	-0.801561	0.0999144	0.541842	0.444488	0.906679	-0.703802	-0.443082	-0.450616	-0.472153	-0.44585	-0.467893	-0.47244	-0.473406	-0.471979	-0.472068	-0.472243	-0.466442	-0.471058	-0.473409	-0.449776	-0.470343	-0.45915	3.37907	-0.461787	-0.470646	-0.470279	-0.444517	-0.46539	-0.449145	-0.324843	-0.467938	-0.470634	-0.469073	-0.471449
OPLAH	-0.133655	0.0854707	0.59884	-2.80452	-1.59	-2.82911	-0.385318	0.198606	-0.744223	-0.228534	0.0464511	-0.248688	-0.335692	-0.397821	-0.410255	0.306039	-0.566706	-0.659741	-0.17729	-0.169306	5.96162	-0.117394	-0.325495	-0.534806	0.511325	2.44259	-0.0815668	-0.153334	-0.0675423	-0.560265	-0.530162	-0.379159	-0.548459	0.134642	0.52349	0.810547	-0.0578041	-0.34049	-0.724657
PAH	-0.889846	-0.371559	1.38122	-0.860607	-0.7085	0.645632	-0.509731	-0.220637	-0.399799	-0.485792	-0.16079	-0.28973	-0.511167	-0.379619	-0.508082	-0.392411	-0.487061	-0.641632	-0.0344769	0.0569268	-0.46288	-0.186636	0.0364169	-0.53112	-0.156831	-0.717476	-0.479378	-0.767787	-0.116613	-0.209835	-0.105524	-0.132095	-0.0784048	-0.0563238	-0.830872	0.256047	-0.320392	-0.215328	-0.850704
PHYHD1	0.101737	0.0383818	-0.185568	0.605105	0.305832	0.392606	0.227527	0.537015	0.815209	0.66402	0.116968	-0.339155	-0.0294997	-0.395242	0.0872253	-0.188305	-0.261621	-0.40204	2.1297	2.23405	6.2697	-0.347996	-0.3732	-0.363779	0.345862	0.0346993	-0.375763	0.135615	-0.163611	-0.34872	-0.327029	-0.401255	-0.438169	-0.348541	0.0746914	0.297084	-0.112797	-0.351346	-0.455571
PTER	0.993921	0.378854	0.43989	0.0323574	-0.0811595	0.0361393	0.320232	0.953078	0.394813	0.660239	-0.140657	-0.412074	-0.385251	-0.363662	-0.399853	-0.223776	-0.422635	-0.451534	-0.247702	-0.301039	-0.0127327	-0.285362	0.792788	-0.453572	0.395948	-0.374908	-0.449443	-0.446498	4.12437	-0.371281	-0.335603	-0.384463	-0.215056	-0.437595	-0.36764	-0.371845	-0.410032	-0.403497	-0.456248
PYROXD2	0.769749	0.0431891	0.863477	0.358634	0.136813	-0.0836456	0.898465	0.474009	1.22851	1.45493	0.414518	-0.247131	-0.269254	-0.22279	-0.270118	-0.222005	-0.269093	-0.272508	-0.262554	-0.262473	6.0617	-0.0306017	-0.245488	-0.274377	-0.265615	-0.258314	-0.265344	-0.11443	-0.256677	2.05085	2.56786	-0.213211	0.293685	-0.258779	-0.256137	-0.247474	-0.25771	-0.237794	1.45946
RIOX1	-0.135229	-0.349086	-0.0169007	0.375053	0.334238	-0.211865	0.498672	0.116284	-0.0943138	0.729734	0.359795	-0.217461	0.548459	-0.97875	0.360337	1.12914	-0.876425	-0.754743	-0.663075	-0.521317	-0.618867	-0.0301421	1.53328	-1.10824	2.30466	1.62279	-1.1625	0.126317	1.81321	-0.693672	-0.628621	-0.341995	0.0776433	-0.55127	0.173667	1.54813	0.774814	0.782265	-1.23623
RNPEP	0.270925	-0.0474528	0.133141	-0.0130034	-0.0524994	-0.61005	0.178947	0.323847	0.961324	0.966377	-0.47902	-0.48882	-0.358139	-0.304831	-0.385566	-0.193373	-0.672541	-0.876442	1.66966	3.01506	4.30445	0.620995	0.176701	-1.06903	0.16258	0.724573	0.0598342	-0.714625	0.873079	0.322403	0.0591768	-0.304215	-0.316048	-0.152539	-0.292715	-0.105198	-0.197742	0.00704252	-1.22651
SLC6A19	0.322174	0.322174	0.322174	0.322174	0.322174	0.322174	0.322174	0.322174	-1.25333	-2.02212	-1.25433	-0.603159	-0.392585	2.86931	-0.460574	0.281478	-1.17796	-1.32011	-0.687564	-0.612178	-0.349964	-0.165706	1.93676	-0.330132	0.212875	0.393549	-1.56396	0.234745	0.0606663	0.664864	0.902222	-0.345104	-0.472815	-0.789597	1.03228	2.16152	0.228792	0.574199	-1.6192
SLC7A9	-0.647305	-0.437453	-1.05503	-0.292668	-0.264655	-0.315951	0.0835028	-0.268909	0.541005	0.783993	0.206698	-0.114643	0.0741614	-0.444132	0.543044	-0.126931	-0.323542	-0.401102	0.414268	0.077167	0.359731	-0.479135	-0.364796	-0.210069	-0.236422	0.142344	-0.566724	-0.427463	-0.344771	-0.480383	-0.430116	-0.243036	-0.468461	-0.520824	0.111377	-0.322562	-0.0793725	-0.247435	-0.623351
SUGCT	-0.309318	-0.708607	1.90042	2.43056	1.9678	1.49167	0.0293698	-0.261233	0.421459	0.257737	-0.116854	0.937561	-0.249705	0.0998011	-0.30828	0.197611	-0.700685	-0.765005	0.634299	0.523932	6.16826	0.517383	-0.244537	-0.855259	0.574929	0.226379	-0.351915	0.068307	0.0548949	-0.423147	-0.327964	0.834404	0.488922	0.328835	-0.732161	0.566624	0.139422	0.0804789	-0.439295
TTC38	0.45979	0.129558	0.0588299	-0.314708	-0.320694	-0.311657	0.00209308	0.763196	0.288534	0.714052	-0.165302	-0.202535	-0.173117	-0.210987	-0.178162	-0.129878	-0.0852531	-0.14362	0.822621	0.221965	7.11245	-0.0827179	-0.208727	-0.183596	-0.157598	-0.180852	-0.215252	-0.151127	-0.169643	-0.196999	-0.198226	-0.180042	-0.113107	-0.188963	0.283993	-0.187045	-0.161783	-0.184176	-0.0454597
UPB1	-0.370286	-0.444612	-0.932628	-0.328718	0.000917353	-0.312226	-0.63992	-0.584778	-0.304546	-0.179022	-0.358546	1.09331	-0.0478644	-0.508354	-0.0899923	0.404678	-0.477962	-0.631324	0.946064	0.332754	5.66999	0.129102	-0.0891164	-0.606371	0.636976	1.01863	-0.261843	-0.192931	0.689664	-0.406795	-0.488716	1.52653	0.441421	0.357105	-0.552747	0.17342	0.366865	-0.0316652	-0.193314
Gene expression levels are from 39 non-brain tissues in GTEx V8. Presented values are mean of log10 transformed Transcript per Million (TPM) of samples in each tissue.
Only 29 of 30 significant genes are displayed because OR5R1 was not included in GTEx V8.
Source data of Figure 5b
Transcript expression levels of significantly associated genes across 14 cell types from rat micro-dissected kidney tubules.
Gene	S1	S2	S3	DTL1	DTL2	DTL3	ATL	mTAL	cTAL	DCT	CNT	CCD	OMCD	IMCD
Nat2	-1.00719	0.0740824	-0.908316	-0.426792	-1.35572	0.0315327	0.744172	-0.952525	-1.27439	1.47054	1.01643	1.25594	1.10676	0.225481
Slc6a19	2.06472	1.31837	-0.229901	-0.108596	0.248299	0.248299	0.248299	0.248299	-1.69208	-0.10575	-1.48504	0.404681	-1.20101	0.0414101
Ttc38	-0.890294	0.531943	-1.17805	0.545267	1.24087	-1.67809	-1.12579	0.661951	0.237521	1.59924	0.448211	0.577421	-1.01379	0.0435796
Folh1	1.11483	1.27777	-1.95548	0.315514	0.315514	0.315514	0.315514	0.315514	-1.77274	0.315514	0.315514	0.315514	-1.50399	0.315514
Nat1	1.65879	-0.321098	-1.11145	0.423306	-0.786203	1.44439	-0.418094	-1.28592	-0.333607	-0.059453	1.35062	0.960876	-1.0588	-0.463357
Slc7a9	1.50874	1.5245	1.20095	-1.62743	-1.08552	0.568556	0.568556	-0.654444	-0.0415226	-0.127236	-0.738775	0.389734	-0.399683	-1.08641
Dmgdh	1.28729	1.29692	1.36223	0.506442	0.612587	0.332284	0.332284	-1.36399	0.227192	-1.38005	-0.425729	-0.609025	-0.764349	-1.41408
Afmid	0.564542	1.35354	1.00637	1.1342	-0.966861	-0.10107	-0.771318	-0.313729	-1.06321	-0.291172	-2.037	-0.0929119	1.17167	0.406956
Pter	1.55468	1.63174	1.52025	-0.583495	0.131785	-0.0202376	-0.124838	-0.0870486	-0.364665	0.142364	-1.43797	-1.09823	-1.33977	0.0754346
Oplah	0.885464	0.971723	1.19035	1.1381	0.102604	-0.975788	1.5126	-0.82767	-0.392007	0.267141	-0.98215	-0.305514	-1.28669	-1.29817
Upb1	1.42919	1.61246	1.70212	0.648912	-0.697263	-0.367832	-0.367832	-1.09015	0.207811	-0.0987261	-0.38003	-0.617893	-0.464565	-1.51621
Asl	1.5559	0.582125	0.719285	-0.458549	1.62344	-0.039775	-0.980067	-2.14601	0.241086	0.258233	-0.489883	0.0240168	-0.968531	0.0787316
Aldh6a1	0.869565	2.07403	1.98375	-0.228765	-0.395881	-0.657849	0.212444	-0.377347	-1.09357	-0.324784	-1.02115	-0.0798707	-0.907965	-0.052603
Aldh9a1	-0.490129	0.765817	0.0550229	0.452143	-0.0225699	1.02528	1.44616	-1.43449	-1.34494	0.422517	-0.379374	0.137423	-1.80211	1.16925
Cth	0.784469	1.50304	1.60116	-1.73834	-0.0293496	-0.375659	-1.35771	-0.145718	0.2166	0.631902	-0.18951	-0.0546986	0.496212	-1.3424
Pah	1.74161	1.79302	1.31237	-0.993747	-1.06749	-0.375141	-0.26125	-0.784665	0.0992968	0.44139	-0.357431	-0.0473047	-0.194826	-1.30583
Alpl	1.21855	1.61198	1.62256	-0.0225078	-0.33031	-1.61139	-1.68195	0.52173	-0.349903	0.0307876	-0.0461414	-0.154946	-0.416116	-0.392335
Acp2	0.278232	1.14076	1.55756	0.653026	-1.56268	-1.28297	0.717076	-1.23042	0.668215	0.502013	-0.776195	-0.0300031	-1.0754	0.440786
Phyhd1	1.44006	1.61605	1.4672	0.525241	-0.00205133	0.235054	-0.396922	-1.2796	-0.607572	-0.198521	-1.36891	-0.318708	-1.27481	0.163493
Acadm	0.166627	2.10975	1.59811	-1.42569	-0.398996	-1.06767	-1.39107	-0.320233	0.317954	0.406051	-0.33655	0.405392	-0.193511	0.129828
Rnpep	-1.87516	-1.2108	-1.07299	-1.01812	1.14979	0.630327	1.58479	-0.517006	-0.0328934	0.571888	0.228687	0.695133	0.648522	0.217835
Pyroxd2	0.981574	1.10104	1.0719	-1.26812	-1.69975	-1.9276	0.514093	0.534954	0.753309	0.151661	-0.35176	0.0628289	0.346811	-0.270932
Ivd	-0.190832	0.329409	1.03075	0.00948563	0.202319	-0.470446	-1.5607	-1.54846	0.585616	1.55053	-0.2504	0.633503	1.14999	-1.47077
S1, first segment of proximal tubule; S2, second segment of proximal tubule; S3, third segment of proximal tubule; DTL1, descending thin limb type 1 (short-looped nephron); DTL2, descending thin limb type 2 (long-looped nephron); DTL3, descending thin limb type 3 (long-looped nephron); ATL, ascending thin limb; mTAL, medullary thick ascending limb; cTAL, cortical thick ascending limb; DCT, distal…
Gene expression levels are from 14 microdissected renal tissues from Lee et al. (PMID: 25817355). Presented values are the mean of log10 transformed Transcript per Million (TPM) of samples in each tissue.
No rat homologue could be identified for SUGCT. ACSF3, ACY1, BBOX1, CALY, HAL, OR5R1 and RIOX1 were not included in the transcriptome.
Protein expression levels of significantly associated genes across across 14 cell types from rat micro-dissected kidney tubules.
Gene	S1	S2	S3	DTL1	DTL2	DTL3	ATL	mTAL	cTAL	DCT	CNT	CCD	OMCD	IMCD
Acadm	-0.0186806	1.76606	1.89548	-1.12737	-0.872295	-1.36619	-0.628897	0.404245	0.624991	0.556182	0.0445796	0.0974444	-0.393603	-0.981951
Acp2	0.766822	1.33616	1.20236	-0.17312	-1.32013	-1.32013	-1.32013	-1.32013	0.718172	-0.547324	0.608669	0.703659	-0.0402183	0.705342
Afmid	0.592354	1.27748	1.31362	-0.0113362	-0.2788	-0.930825	-2.82545	-0.164961	-0.0142041	0.110474	0.257712	0.284329	-0.0302846	0.419881
Aldh6a1	0.822075	1.87667	1.71916	-0.892998	-0.851114	-1.37803	-1.17453	0.0471866	0.306591	0.273016	-0.0495061	0.358146	-0.222784	-0.83387
Aldh9a1	0.621503	2.03055	2.1301	-0.267635	-0.426188	-1.27487	-1.10565	-0.446884	0.0494765	-0.105588	-0.0441585	-0.0667182	-0.416294	-0.677651
Alpl	1.22412	1.3979	1.58184	0.582062	0.772773	-1.06846	-1.06846	-1.06846	0.274951	0.154559	-0.107179	-0.538737	-1.06846	-1.06846
Asl	2.31303	1.05037	0.133645	-0.949254	-0.635496	-0.905515	-1.88194	-0.395718	0.623826	0.300041	0.254582	0.2806	-0.274532	0.0863629
Cth	0.272615	1.09892	1.23769	0.245606	0.314329	-0.622081	-0.473493	0.467672	0.419129	0.433372	-0.250887	-0.145408	-0.0397578	-2.9577
Dmgdh	1.16008	1.45823	1.37709	0.430811	0.500479	-1.11276	-1.11276	0.0899289	0.615985	0.519791	-1.11276	-0.588589	-1.11276	-1.11276
Folh1	2.10566	1.72514	-0.705169	-0.705169	0.300351	-0.705169	-0.705169	-0.705169	0.63741	1.04245	-0.705169	-0.169656	-0.705169	-0.705169
Ivd	0.722165	1.45333	0.933366	-1.29942	-0.621314	-1.29474	-1.86042	0.409477	0.655089	0.998628	0.373188	0.317521	-0.129462	-0.657407
Nat1	-3.1049	0.508508	1.08404	0.30271	-0.0518833	0.119501	0.341738	-0.490713	-0.68311	0.0372835	0.432213	0.67796	0.45534	0.37131
Nat2	-0.89077	0.000547094	0.999152	-0.89077	-0.89077	-0.89077	-0.89077	-0.89077	0.546524	0.478163	1.35097	1.48029	-0.89077	1.37974
Oplah	0.70942	1.56771	2.10323	0.279876	0.22872	-1.27288	-0.18295	0.0431361	0.0676727	-0.104759	-0.333651	-0.526077	-1.06744	-1.512
Pah	1.2027	1.53767	-0.694189	0.247675	0.645674	-1.49148	-1.49148	-0.000226987	0.766508	0.794469	0.445693	-0.119897	-0.35162	-1.49148
Phyhd1	1.06654	1.57081	1.57362	0.743765	0.862325	-0.937723	-0.937723	-0.937723	0.408175	-0.293988	-0.937723	-0.304919	-0.937723	-0.937723
Pter	0.700453	1.20663	1.17404	0.209665	0.216688	-0.161197	-3.03523	0.0120295	0.258318	0.26688	-0.0852909	-0.230735	-0.214773	-0.317474
Pyroxd2	1.06201	1.66298	1.49357	-0.518442	-0.548031	-0.999429	-0.687987	0.685334	0.681316	0.177747	-0.46753	-0.235845	-0.468454	-1.83724
Rnpep	-2.17477	-0.253188	0.264197	-1.24099	-0.334408	-0.973975	-0.485753	0.0524311	0.889585	0.0589974	1.1238	1.23086	0.808197	1.03502
Slc6a19	-0.558493	2.35809	-0.558493	-0.558493	-0.558493	-0.558493	-0.558493	-0.558493	1.49726	1.40458	-0.558493	0.324999	-0.558493	-0.558493
Slc7a9	-0.267261	3.4744	-0.267261	-0.267261	-0.267261	-0.267261	-0.267261	-0.267261	-0.267261	-0.267261	-0.267261	-0.267261	-0.267261	-0.267261
Ttc38	0.248974	0.231424	0.531287	-0.114081	-0.00269512	-0.44926	-3.3075	0.441104	0.558705	0.688122	0.45496	0.469855	0.190846	0.058254
Upb1	0.99442	1.49972	1.55176	0.738439	0.537258	-1.19113	-1.19113	-1.19113	0.178733	0.115486	-0.590278	-0.5872	0.326181	-1.19113
The protein expression levels are from 14 microdissected renal tissues from Limbutara et al. (PMID: 32358040). Presented values are the mean of log10 transformed values of samples in each tissue.
No rat homologue could be identified for SUGCT. ACSF3, ACY1, BBOX1, CALY, HAL, OR5R1 and RIOX1 were not included in the proteome.

## Sheet: Figure 6
Source data of Figure 6. Enrichment analysis of the 30 significantly associated genes for high expression across 39 human tissues represented in GTEx Project V8 as well as in liver, kidney and both liver and kidney from the Human Protein Atlas (HPA), and within cell types from kidney, liver and gut based on single cell RNA-sequencing data
Dataset	Description	Selected genes in term	Selected genes	Genes in term	Background genes	p-value*	Bonferroni significance	Gene ratio	Odds ratio	geneID
human liver cell types	Hepatocytes	19	30	1286	10443	0	TRUE	0.633333	12.4685	SUGCT; ACADM; AFMID; ALDH6A1; ALDH9A1; ASL; BBOX1; DMGDH; FOLH1; HAL; NAT1; OPLAH; PHYHD1; TTC38; UPB1; SLC7A9; IVD; CTH; PAH
human liver cell types	EPCAM+ cells	4	30	1441	10443	0.609602	FALSE	0.133333	0.960976	PTER; SLC6A19; IVD; PAH
human liver cell types	Kupffer cells	2	30	1308	10443	0.904739	FALSE	0.0666667	0.498086	ACP2; RNPEP
human liver cell types	MVECs	2	30	1342	10443	0.912748	FALSE	0.0666667	0.483635	ALPL; OR5R1
human liver cell types	Other endothelial cells	1	30	1321	10443	0.982811	FALSE	0.0333333	0.237539	ALPL
human liver cell types	Stellate cells	1	30	1376	10443	0.985671	FALSE	0.0333333	0.226658	PHYHD1
human liver cell types	LSECs	1	30	1466	10443	0.989383	FALSE	0.0333333	0.210616	ALPL
human liver cell types	B cells	0	30	948	10443	1	FALSE	0	0
human liver cell types	NK NKT cells	0	30	1292	10443	1	FALSE	0	0
human liver cell types	Other	0	30	993	10443	1	FALSE	0	0
GTEX	Liver	21	30	1187	10443	0	TRUE	0.7	18.5046	SUGCT; ACADM; ACP2; ACY1; AFMID; ALDH6A1; ALPL; ASL; BBOX1; DMGDH; FOLH1; HAL; NAT1; OPLAH; PHYHD1; TTC38; UPB1; SLC7A9; IVD; CTH; PAH
GTEX	Kidney Cortex	16	30	1086	10443	3e-08	TRUE	0.533333	9.97917	SUGCT; ACADM; ACY1; AFMID; ALDH6A1; ASL; BBOX1; DMGDH; NAT1; PHYHD1; PTER; SLC6A19; TTC38; UPB1; SLC7A9; PAH
GTEX	Adrenal Gland	10	30	1279	10443	0.00218059	FALSE	0.333333	3.60284	SUGCT; ACADM; ACP2; ACSF3; ACY1; ALDH9A1; DMGDH; PYROXD2; IVD; CTH
GTEX	Stomach	9	30	1130	10443	0.0034263	FALSE	0.3	3.55244	ACP2; ALDH6A1; ASL; NAT1; OPLAH; PTER; TTC38; IVD; CTH
GTEX	Small Intestine Terminal Ileum	9	30	1193	10443	0.0049505	FALSE	0.3	3.34061	ACP2; ACSF3; ACY1; ASL; NAT1; RNPEP; SLC6A19; TTC38; SLC7A9
GTEX	Prostate	7	30	1004	10443	0.0211196	FALSE	0.233333	2.87436	ACP2; ACSF3; AFMID; FOLH1; NAT1; PHYHD1; PYROXD2
GTEX	Kidney Medulla	6	30	892	10443	0.0384667	FALSE	0.2	2.68821	ACY1; AFMID; ALDH6A1; ASL; BBOX1; DMGDH
GTEX	Pancreas	6	30	960	10443	0.0521593	FALSE	0.2	2.47877	ACP2; AFMID; PHYHD1; SLC6A19; CTH; PAH
GTEX	Colon Transverse	7	30	1257	10443	0.061172	FALSE	0.233333	2.23099	ACP2; ACSF3; ACY1; ASL; NAT1; RNPEP; TTC38
GTEX	Minor Salivary Gland	6	30	1103	10443	0.089919	FALSE	0.2	2.12306	ACP2; ALDH9A1; FOLH1; PHYHD1; PYROXD2; RNPEP
GTEX	Brain Amygdala	5	30	955	10443	0.133819	FALSE	0.166667	1.99221	ALDH6A1; BBOX1; CALY; FOLH1; PTER
GTEX	Breast Mammary Tissue	6	30	1245	10443	0.139557	FALSE	0.2	1.85109	ACP2; AFMID; ALDH9A1; PHYHD1; PYROXD2; TTC38
GTEX	Heart Left Ventricle	5	30	1021	10443	0.163928	FALSE	0.166667	1.8498	ACADM; OPLAH; SLC6A19; UPB1; SLC7A9
GTEX	Brain Hippocampus	4	30	983	10443	0.311061	FALSE	0.133333	1.48252	ALDH6A1; CALY; FOLH1; PTER
GTEX	Brain Hypothalamus	4	30	986	10443	0.313115	FALSE	0.133333	1.47752	ALDH6A1; CALY; FOLH1; PTER
GTEX	Brain Substantia nigra	4	30	1016	10443	0.333351	FALSE	0.133333	1.42916	ALDH6A1; BBOX1; CALY; FOLH1
GTEX	Heart Atrial Appendage	4	30	1031	10443	0.343481	FALSE	0.133333	1.40604	ACADM; OPLAH; SLC6A19; UPB1
GTEX	Thyroid	4	30	1151	10443	0.424988	FALSE	0.133333	1.24284	ALDH9A1; PHYHD1; RNPEP; IVD
GTEX	Skin Not Sun Exposed (Suprapubic)	4	30	1273	10443	0.506117	FALSE	0.133333	1.10857	BBOX1; HAL; PHYHD1; RNPEP
GTEX	Brain Putamen (basal ganglia)	3	30	966	10443	0.533834	FALSE	0.1	1.09034	ALDH6A1; CALY; FOLH1
GTEX	Lung	4	30	1317	10443	0.534189	FALSE	0.133333	1.06626	ACP2; AFMID; NAT1; RNPEP
GTEX	Brain Caudate (basal ganglia)	3	30	985	10443	0.54756	FALSE	0.1	1.0671	ALDH6A1; CALY; FOLH1
GTEX	Brain Anterior cingulate cortex (BA24)	3	30	988	10443	0.549622	FALSE	0.1	1.06351	ALDH6A1; CALY; PTER
GTEX	Adipose Subcutaneous	4	30	1418	10443	0.596067	FALSE	0.133333	0.97911	ACP2; ALDH9A1; PYROXD2; TTC38
GTEX	Brain Cortex	3	30	1058	10443	0.598094	FALSE	0.1	0.985571	ALDH6A1; CALY; PTER
GTEX	Brain Spinal cord (cervical c-1)	3	30	1063	10443	0.601448	FALSE	0.1	0.980398	AFMID; ALDH6A1; FOLH1
GTEX	Brain Frontal Cortex (BA9)	3	30	1067	10443	0.604099	FALSE	0.1	0.976295	ALDH6A1; CALY; PTER
GTEX	Ovary	3	30	1076	10443	0.610135	FALSE	0.1	0.967174	PHYHD1; PYROXD2; CTH
GTEX	Cervix Endocervix	3	30	1235	10443	0.705893	FALSE	0.1	0.828012	ACSF3; PHYHD1; PYROXD2
GTEX	Skin Sun Exposed (Lower leg)	3	30	1355	10443	0.766334	FALSE	0.1	0.744658	BBOX1; HAL; RNPEP
GTEX	Esophagus Mucosa	3	30	1361	10443	0.769088	FALSE	0.1	0.740877	ALDH9A1; BBOX1; RNPEP
GTEX	Brain Nucleus accumbens (basal ganglia)	2	30	962	10443	0.777745	FALSE	0.0666667	0.703348	ALDH6A1; CALY
GTEX	Whole Blood	2	30	1103	10443	0.840773	FALSE	0.0666667	0.604126	ALPL; HAL
GTEX	Spleen	2	30	1109	10443	0.843159	FALSE	0.0666667	0.600465	ACP2; ACSF3
GTEX	Vagina	2	30	1183	10443	0.86928	FALSE	0.0666667	0.558365	PYROXD2; RNPEP
GTEX	Muscle Skeletal	2	30	1263	10443	0.893051	FALSE	0.0666667	0.518409	ACADM; OPLAH
GTEX	Nerve Tibial	2	30	1286	10443	0.899232	FALSE	0.0666667	0.507844	PHYHD1; PYROXD2
GTEX	Artery Aorta	2	30	1335	10443	0.911142	FALSE	0.0666667	0.48655	SUGCT; PHYHD1
GTEX	Adipose Visceral (Omentum)	2	30	1344	10443	0.913219	FALSE	0.0666667	0.482808	ACP2; ALDH9A1
GTEX	Bladder	2	30	1364	10443	0.917622	FALSE	0.0666667	0.47467	ACSF3; PYROXD2
GTEX	Pituitary	1	30	943	10443	0.941754	FALSE	0.0333333	0.346694	CALY
GTEX	Brain Cerebellar Hemisphere	1	30	1069	10443	0.960986	FALSE	0.0333333	0.301724	PTER
GTEX	Fallopian Tube	1	30	1104	10443	0.96518	FALSE	0.0333333	0.291056	PYROXD2
GTEX	Cervix Ectocervix	1	30	1127	10443	0.967619	FALSE	0.0333333	0.284406	PYROXD2
GTEX	Esophagus Gastroesophageal Junction	1	30	1329	10443	0.983224	FALSE	0.0333333	0.2359	PYROXD2
GTEX	Artery Coronary	1	30	1344	10443	0.984072	FALSE	0.0333333	0.232881	SUGCT
GTEX	Artery Tibial	1	30	1425	10443	0.987815	FALSE	0.0333333	0.217672	SUGCT
GTEX	Brain Cerebellum	0	30	1055	10443	1	FALSE	0	0
GTEX	Colon Sigmoid	0	30	1336	10443	1	FALSE	0	0
GTEX	Esophagus Muscularis	0	30	1346	10443	1	FALSE	0	0
GTEX	Testis	0	30	466	10443	1	FALSE	0	0
GTEX	Uterus	0	30	1326	10443	1	FALSE	0	0
HPA	kidney+liver group enriched	5	30	37	10443	6e-08	TRUE	0.166667	64.8812	ACY1; ALDH6A1; BBOX1; DMGDH; PAH
HPA	kidney group enriched	6	30	84	10443	1.2e-07	TRUE	0.2	33.125	ACY1; ALDH6A1; BBOX1; DMGDH; SLC7A9; PAH
HPA	liver group enriched	6	30	115	10443	8e-07	TRUE	0.2	23.633	ACY1; ALDH6A1; BBOX1; DMGDH; HAL; PAH
HPA	liver tissue enriched	2	30	182	10443	0.0956409	FALSE	0.0666667	4.06071	UPB1; CTH
HPA	kidney tissue enriched	0	30	39	10443	1	FALSE	0	0
murine kidney cell types	PT	16	30	849	10443	0	TRUE	0.533333	13.1435	ACADM; ACY1; ALDH6A1; ALDH9A1; ALPL; ASL; DMGDH; FOLH1; NAT1; PTER; PYROXD2; SLC6A19; UPB1; SLC7A9; CTH; PAH
murine kidney cell types	novel1	4	30	807	10443	0.19835	FALSE	0.133333	1.84117	BBOX1; FOLH1; PYROXD2; PAH
murine kidney cell types	Macrophage	2	30	782	10443	0.668539	FALSE	0.0666667	0.882143	ACP2; RNPEP
murine kidney cell types	Fibroblast	1	30	744	10443	0.891467	FALSE	0.0333333	0.448786	RNPEP
murine kidney cell types	PC	1	30	860	10443	0.924371	FALSE	0.0333333	0.383525	RNPEP
murine kidney cell types	EC	0	30	910	10443	1	FALSE	0	0
murine kidney cell types	Neutrophil	0	30	791	10443	1	FALSE	0	0
murine kidney cell types	B lymphocyte	0	30	711	10443	1	FALSE	0	0
murine kidney cell types	T lymphocyte	0	30	742	10443	1	FALSE	0	0
murine kidney cell types	NK	0	30	719	10443	1	FALSE	0	0
murine kidney cell types	novel2	0	30	744	10443	1	FALSE	0	0
murine kidney cell types	Podocyte	0	30	752	10443	1	FALSE	0	0
murine kidney cell types	LOH	0	30	802	10443	1	FALSE	0	0
murine kidney cell types	DCT	0	30	871	10443	1	FALSE	0	0
murine kidney cell types	IC	0	30	810	10443	1	FALSE	0	0
murine kidney cell types	CD-Trans	0	30	927	10443	1	FALSE	0	0
human intestine cell types	Enterocyte	8	30	1066	10443	0.00869258	FALSE	0.266667	3.21533	ACP2; ACSF3; ACY1; ASL; RNPEP; SLC6A19; TTC38; SLC7A9
human intestine cell types	Progenitor	3	30	845	10443	0.442222	FALSE	0.1	1.263	ALDH9A1; ASL; IVD
human intestine cell types	Paneth-like	3	30	871	10443	0.462485	FALSE	0.1	1.22184	ASL; NAT1; PTER
human intestine cell types	Stem Cell	3	30	906	10443	0.489312	FALSE	0.1	1.17017	ACADM; AFMID; PHYHD1
human intestine cell types	Enteriendocrine	3	30	948	10443	0.520849	FALSE	0.1	1.11323	CALY; FOLH1; UPB1
human intestine cell types	Goblet	1	30	928	10443	0.93892	FALSE	0.0333333	0.352862	PHYHD1
human intestine cell types	TA	0	30	877	10443	1	FALSE	0	0
human kidney cell types	PT(S2)	16	30	1043	10443	0	TRUE	0.533333	10.4448	SUGCT; ACADM; AFMID; ALDH6A1; ALPL; ASL; BBOX1; DMGDH; FOLH1; NAT1; PTER; SLC6A19; TTC38; UPB1; SLC7A9; PAH
human kidney cell types	PT(S3)	15	30	995	10443	1e-08	TRUE	0.5	9.62551	SUGCT; ACADM; AFMID; ALDH6A1; ALDH9A1; ALPL; BBOX1; DMGDH; FOLH1; NAT1; PTER; SLC6A19; TTC38; UPB1; SLC7A9
human kidney cell types	PT(S1)	14	30	994	10443	1.2e-07	TRUE	0.466667	8.42232	RIOX1; SUGCT; ACADM; AFMID; ALPL; ASL; BBOX1; DMGDH; FOLH1; SLC6A19; TTC38; UPB1; SLC7A9; PAH
human kidney cell types	Undefined#1	5	30	1122	10443	0.214969	FALSE	0.166667	1.66446	OPLAH; RNPEP; SLC6A19; IVD; PAH
human kidney cell types	CNT	2	30	991	10443	0.792251	FALSE	0.0666667	0.68063	ASL; CTH
human kidney cell types	IC-B	2	30	1050	10443	0.819246	FALSE	0.0666667	0.638291	ACSF3; HAL
human kidney cell types	LOH(DL)	1	30	969	10443	0.946379	FALSE	0.0333333	0.336456	ALDH9A1
human kidney cell types	PC	1	30	978	10443	0.947835	FALSE	0.0333333	0.333039	CTH
human kidney cell types	Macrophage	1	30	1005	10443	0.952143	FALSE	0.0333333	0.323156	ACSF3
human kidney cell types	Undefined#2	1	30	1054	10443	0.959066	FALSE	0.0333333	0.306513	ALDH9A1
human kidney cell types	EC	1	30	1094	10443	0.963993	FALSE	0.0333333	0.294034	RNPEP
human kidney cell types	DCT	0	30	979	10443	1	FALSE	0	0
human kidney cell types	IC-A	0	30	966	10443	1	FALSE	0	0
human kidney cell types	LOH(AL#1)	0	30	991	10443	1	FALSE	0	0
human kidney cell types	LOH(AL#2)	0	30	959	10443	1	FALSE	0	0
human kidney cell types	Mesangium	0	30	991	10443	1	FALSE	0	0
human kidney cell types	Podocyte	0	30	945	10443	1	FALSE	0	0
MVECs: macrovascular endothelial cells; LSECs: liver sinusoidal endothelial cells; PT: proximal tubule; PC: principal cell; EC: endothelial cell; LOH: loop of Henle; DL: descending limb; AL: ascending limb; DCT: distal convoluted tubule; IC: intercalated cell; CD-Trans: collecting duct transient cell; TA: transient-amplifying cells; CNT: connecting tubule; IC-A: intercalated cell type-A; IC-B: in…
p-value*: Empirical p-values were computed with 1e8 random draws.
